# Supplementary material for: A new real-time PCR method to overcome significant quantitative inaccuracy due to slight amplification inhibition
Source: BMC Bioinformatics. 2008 Jul 30;9:326. doi: 10.1186/1471-2105-9-326 (PMC2533027; doi:10.1186/1471-2105-9-326)
Supplement: Additional file 1 — Windows Excel file containing PCR readouts and non-linear fittings. [file 1471-2105-9-326-S1.xls]

## Sheet: Runs
FLUORESCENCE DATA
Input Molecular Number	31400000												31400000												31400000												31400000												31400000
Amplification mix percentage	1												0.9												0.8												0.7												0.6
Runs	Run 1	Run 2	Run 3	Run 4	Run 5	Run 6	Run 7	Run 8	Run 9	Run 10	Run 11	Run 12	Run 1	Run 2	Run 3	Run 4	Run 5	Run 6	Run 7	Run 8	Run 9	Run 10	Run 11	Run 12	Run 1	Run 2	Run 3	Run 4	Run 5	Run 6	Run 7	Run 8	Run 9	Run 10	Run 11	Run 12	Run 1	Run 2	Run 3	Run 4	Run 5	Run 6	Run 7	Run 8	Run 9	Run 10	Run 11	Run 12	Run 1
Cycle 1	-0.0837163	-0.0813355	-0.0936204	-0.0829686	-0.09187	-0.106129	-0.0886072	-0.0836673	-0.105384	-0.0951919	-0.0986431	-0.120606	-0.121304	-0.0943184	-0.110236	-0.112663	-0.110047	-0.101304	-0.112015	-0.127446	-0.101671	-0.129905	-0.102633	-0.123192	-0.100229	-0.113433	-0.110732	-0.103825	-0.120308	-0.128152	-0.098868	-0.110458	-0.11801	-0.110455	-0.126762	-0.135072	-0.100903	-0.105963	-0.0972871	-0.100783	-0.120641	-0.110485	-0.102878	-0.10843	-0.104642	-0.121284	-0.133746	-0.117636	-0.11243
Cycle 2	-0.044614	-0.0168305	-0.0253164	-0.0183948	-0.0174009	-0.0221122	-0.014909	-0.0215158	-0.0236354	-0.0234795	-0.0182654	-0.0184618	-0.0209509	-0.0184975	-0.0203127	-0.0169708	-0.0182327	-0.0141214	-0.018589	-0.0465668	-0.0249696	-0.0282228	-0.0185703	-0.0218071	-0.0149411	-0.0192125	-0.0189834	-0.00817682	-0.00871518	-0.0152873	-0.0253935	-0.018049	-0.0284243	-0.0170912	-0.0205346	-0.0199623	-0.0148965	-0.0170532	-0.0120754	-0.00941111	-0.013124	-0.00378688	-0.0173321	-0.0205862	-0.0158369	-0.0182612	-0.0175667	-0.0148233	-0.00786188
Cycle 3	-0.0347698	-0.0157744	-0.0138362	-0.013994	-0.019835	-0.0160444	-0.0226419	-0.0210938	-0.0194774	-0.0166822	-0.0164536	-0.0166888	-0.0174846	-0.0162977	-0.009561	-0.00904354	-0.0164653	-0.0103837	-0.019926	-0.0286161	-0.0227975	-0.0221937	-0.0140966	-0.0173503	-0.0103079	-0.0120159	-0.00640974	-0.00443435	-0.00694804	-0.00507956	-0.0179861	-0.0193564	-0.0169992	-0.00984046	-0.0174095	-0.0167427	-0.0111896	-0.00891979	-0.00492678	-0.00530803	-0.00879474	-0.00888207	-0.0149913	-0.0181356	-0.00906486	-0.0103864	-0.012496	-0.0111676	-0.00677994
Cycle 4	-0.0259747	-0.00877677	-0.00974898	-0.012239	-0.00945818	-0.0124589	-0.0146483	-0.00964895	-0.0159495	-0.0118367	-0.0149634	-0.0123012	-0.00463567	-0.00622945	-0.00694357	-0.00961877	-0.00903459	-0.0109583	-0.0129407	-0.000720462	-0.0125481	-0.0107713	-0.0099414	-0.0118416	-0.00522197	-0.00307058	-0.00624749	-0.00704264	-0.0116433	-0.00988652	-0.00594969	-0.00890807	-0.00807661	-0.00850082	-0.0117901	-0.0153438	-0.00432046	-0.00876112	-0.00626303	-0.00810537	-0.00713744	-0.0119023	-0.00568791	-0.00835772	-0.0134532	-0.0104411	-0.0109563	-0.0112228	-0.00661005
Cycle 5	0.00509029	0.00299503	0.00948221	0.00627822	0.00593779	0.0128309	0.00827398	0.00629879	0.0142017	0.00683315	0.00742513	0.00774594	0.00642621	0.00943678	0.00621334	0.00673582	0.0090067	0.00298259	0.00728547	0.0225586	0.0140135	0.0115241	0.00759953	0.00839558	0.00546042	0.00533908	0.00237838	0.00298145	0.00871781	0.0027145	0.0137157	0.012885	0.0143497	0.00617277	0.0102683	0.010271	0.000541635	0.00760965	0.00352605	0.00283907	0.00436861	0.0027122	0.00997772	0.0160569	0.00813302	0.0100458	0.00734805	0.00977943	0.00145428
Cycle 6	0.100268	0.0383867	0.0394194	0.0383496	0.0407563	0.0377846	0.0439252	0.0459598	0.0448606	0.0451653	0.0422573	0.0397058	0.0366449	0.0315879	0.030604	0.0288973	0.0347259	0.0324809	0.0441703	0.0533448	0.0463018	0.0496637	0.0350088	0.0426034	0.0250105	0.0289599	0.0292622	0.0166724	0.0185887	0.0275389	0.0356135	0.0334285	0.0391505	0.0292597	0.0394659	0.0417777	0.029865	0.0271245	0.0197391	0.0199854	0.0246875	0.0218591	0.0280336	0.0310226	0.030222	0.029043	0.0336711	0.0274342	0.0197976
Cycle 7	0.167112	0.101799	0.106729	0.106019	0.105105	0.103759	0.108169	0.110693	0.127104	0.102715	0.104603	0.111321	0.0852842	0.0803789	0.0814577	0.0785325	0.0754207	0.0689202	0.107546	0.115426	0.116473	0.110327	0.101393	0.107019	0.0648937	0.0732919	0.0800237	0.0573307	0.0538974	0.0596889	0.0833882	0.0961122	0.101785	0.0770887	0.0952131	0.0932712	0.0651517	0.0684082	0.0619357	0.0621341	0.062102	0.0589973	0.0724658	0.0836775	0.0776564	0.0688702	0.0754936	0.0750871	0.0430877
Cycle 8	0.281161	0.210037	0.226239	0.216425	0.223064	0.227363	0.239684	0.247067	0.259613	0.231781	0.234738	0.246278	0.181906	0.162323	0.176363	0.157586	0.152943	0.149849	0.235776	0.226833	0.237357	0.235135	0.224967	0.222483	0.135288	0.152474	0.166624	0.116729	0.124515	0.138725	0.17147	0.192797	0.214032	0.166394	0.195927	0.188088	0.142979	0.158593	0.139384	0.129199	0.137203	0.128946	0.156786	0.172237	0.158707	0.152293	0.156721	0.156072	0.100221
Cycle 9	0.516545	0.448306	0.459558	0.440639	0.455763	0.465259	0.494795	0.504454	0.541244	0.470331	0.467205	0.492768	0.375847	0.326067	0.357075	0.322886	0.323049	0.31276	0.486703	0.47242	0.501604	0.475061	0.476611	0.449595	0.289461	0.314166	0.34459	0.260573	0.252676	0.281198	0.344114	0.389568	0.432865	0.343788	0.391968	0.391202	0.286404	0.314889	0.287027	0.26228	0.286261	0.260213	0.319831	0.357442	0.329552	0.307047	0.325632	0.307782	0.19861
Cycle 10	0.952035	0.873693	0.903731	0.879495	0.923004	0.928054	0.96581	0.976336	1.04508	0.918673	0.924854	0.975262	0.717781	0.635666	0.703484	0.640907	0.632921	0.626347	0.94542	0.910775	0.962183	0.938949	0.902546	0.881372	0.560209	0.610813	0.678205	0.507992	0.502526	0.553208	0.67162	0.752715	0.833854	0.663945	0.769891	0.755076	0.5659	0.621155	0.561905	0.530242	0.572534	0.529664	0.622649	0.689475	0.626202	0.592912	0.629094	0.605688	0.394545
Cycle 11	1.78656	1.69663	1.75344	1.70741	1.80786	1.80599	1.8864	1.90942	2.01827	1.78451	1.79253	1.91017	1.38964	1.24089	1.35758	1.23915	1.24558	1.20875	1.81686	1.76012	1.85093	1.81467	1.70322	1.70835	1.0729	1.17598	1.31911	0.985829	0.98694	1.09196	1.29416	1.43349	1.60362	1.2878	1.49233	1.4689	1.0829	1.18678	1.08162	1.01937	1.10964	1.03113	1.19684	1.31652	1.21208	1.14933	1.23108	1.15347	0.751742
Cycle 12	3.31528	3.21496	3.34127	3.2492	3.44337	3.43965	3.56368	3.61033	3.83589	3.38739	3.40736	3.61259	2.63677	2.38794	2.58814	2.36737	2.36401	2.29723	3.42445	3.32821	3.50411	3.43865	3.20509	3.24143	2.04139	2.22833	2.49227	1.89244	1.89566	2.09712	2.45514	2.7254	3.04033	2.44614	2.83367	2.77972	2.04426	2.25024	2.05819	1.93075	2.12047	1.93737	2.25211	2.48876	2.28472	2.18619	2.33129	2.18478	1.42882
Cycle 13	6.03318	5.90905	6.13639	6.03846	6.37741	6.39002	6.58818	6.66241	7.06773	6.31974	6.3306	6.72448	4.89629	4.72151	4.80059	4.39077	4.36027	4.28495	6.34095	6.1035	6.45638	6.38022	5.86871	5.98832	3.78077	4.15366	4.63211	3.55157	3.5481	3.91443	4.54565	5.0687	5.64627	4.54944	5.25867	5.1776	3.78306	4.15575	3.79773	3.58112	3.94022	3.62842	4.19637	4.61669	4.25548	4.05488	4.33395	4.08455	2.6442
Cycle 14	10.5301	10.4017	10.8157	10.7368	11.3572	11.3927	11.6846	11.8074	12.543	11.251	11.2606	12.0425	8.74989	8.42945	8.61099	7.86034	7.79071	7.67856	11.2336	10.8233	11.4403	11.3852	10.4378	10.7722	6.77825	7.41971	8.22129	6.47028	6.47871	7.12797	8.18635	9.09264	10.0945	8.17279	9.44278	9.32573	6.7466	7.38168	6.75701	6.43674	7.07748	6.52411	7.52167	8.26711	7.62506	7.295	7.80118	7.33574	4.76875
Cycle 15	16.9229	16.8721	17.6106	17.7795	18.8674	19.0383	19.2796	19.4845	20.6209	18.7141	18.7695	20.0764	14.6405	13.9976	14.3784	13.1391	12.9853	12.873	18.4662	17.7998	18.7424	18.8811	17.3031	18.035	11.393	12.3785	13.6228	11.1105	11.1639	12.224	13.8853	15.3206	16.9034	13.9012	15.8392	15.7836	11.152	12.1035	11.1287	10.7522	11.8226	10.9502	12.653	13.8025	12.8347	12.5224	13.2898	12.592	8.11308
Cycle 16	24.3688	24.4662	25.6255	26.5103	28.2263	28.7111	28.597	28.8509	30.416	28.0677	28.2042	30.1692	22.0324	20.9569	21.629	19.7327	19.3692	19.4049	27.2217	26.2053	27.462	28.1779	25.9382	27.2497	17.2006	18.5255	20.1479	17.4044	17.5547	18.9998	21.3383	23.3574	25.5416	21.308	23.8931	24.1367	16.4182	17.5981	16.2477	16.0809	17.6536	16.5541	19.3703	20.8059	19.5319	19.4058	20.3848	19.4533	12.488
Cycle 17	31.0644	31.2791	32.8433	34.8837	37.2525	38.1556	37.5032	37.7817	39.7358	37.2707	37.3964	40.0639	29.1219	27.6229	28.5723	25.88	25.2116	25.518	35.3362	34.0025	35.4504	36.9653	34.1115	36.1157	22.7452	24.2556	26.0863	23.8355	24.1236	25.8818	28.7319	31.0537	33.5963	28.6773	31.5461	32.2406	21.1247	22.3742	20.7051	21.0084	22.9761	21.7279	25.7189	27.2183	25.7821	26.3175	27.2243	26.1836	16.7361
Cycle 18	35.8694	36.2463	37.7224	41.2378	44.1229	45.3586	44.3018	44.5809	46.6916	44.3399	44.2402	45.0424	34.393	32.4634	33.7146	30.3725	29.4313	29.9846	41.2093	39.6358	41.2865	42.5063	40.0686	41.7472	26.8333	28.406	30.3093	28.8564	29.2486	31.0948	34.4189	36.8118	39.4901	34.2419	37.1174	38.2914	24.4167	25.6335	23.7789	24.382	26.6469	25.3881	30.394	31.7831	30.2781	31.5132	32.3046	31.2209	19.9026
Cycle 19	39.0861	39.2104	39.5862	45.4033	48.6281	50.0877	48.8716	49.0381	51.2805	48.3492	47.0175	46.0932	37.2763	35.304	36.4233	33.1978	32.1001	32.8165	44.9532	43.3251	44.9332	44.0016	42.5349	43.0153	29.3671	30.8944	32.8927	32.0303	32.443	34.2601	37.9971	40.3928	43.0983	37.7338	40.4128	41.7384	26.3856	27.5627	25.6032	26.4893	28.8329	27.6005	33.1977	34.4701	32.871	34.76	35.3144	34.2086	21.8408
Cycle 20	40.9101	40.6696	40.1414	48.0266	51.4433	52.9412	51.857	51.8435	53.7695	49.7951	47.8438	46.4934	38.3141	36.7493	37.3433	35.0684	33.8607	34.663	47.2891	45.6807	47.1624	44.4972	43.2657	43.4386	30.8754	32.3986	34.4381	33.8632	34.3008	36.1757	40.0413	42.4738	45.2993	39.7404	42.0246	43.382	27.6601	28.8362	26.7845	27.8571	30.2659	28.99	34.8417	36.0132	34.4668	36.6034	37.0993	36.0225	22.9959
Cycle 21	42.0809	41.366	40.4584	49.7218	53.2993	54.8545	53.8146	53.6631	55.0889	50.4027	48.2537	46.6946	38.7812	37.4491	37.7113	36.3977	35.1399	35.9894	48.8366	47.0445	48.6395	44.756	43.5718	43.6286	31.7853	33.3088	35.392	35.0482	35.4948	37.4021	41.3975	43.847	46.6407	40.7519	42.7523	44.056	28.4918	29.6429	27.6149	28.808	31.2687	30.0237	35.869	37.0804	35.4857	37.7421	38.2014	37.1785	23.8504
Cycle 22	42.6799	41.6971	40.6301	50.868	54.5022	56.1388	55.0887	54.7994	55.6782	50.6438	48.423	46.7907	38.9513	37.7878	37.8897	37.3436	36.0615	36.8884	49.8038	48.0549	49.5933	44.8944	43.815	43.7265	32.4298	33.9702	36.0715	35.8742	36.2462	38.2307	42.236	44.7361	47.5381	41.3716	43.0963	44.3805	29.1567	30.3299	28.2397	29.5024	31.9827	30.8022	36.5958	37.7674	36.1394	38.5018	38.9397	37.8419	24.4137
Cycle 23	43.0799	41.8569	40.7221	51.5712	55.3737	56.9616	55.9861	55.5618	56.0582	50.7993	48.5378	46.859	39.0745	37.9411	37.9894	38.0097	36.7147	37.5388	50.518	48.7416	50.2849	44.992	43.9388	43.7931	32.8667	34.4165	36.5721	36.4263	36.7738	38.7553	42.8411	45.3591	48.1874	41.7619	43.3147	44.5682	29.6495	30.785	28.6457	29.9795	32.482	31.1787	37.1292	38.2921	36.6806	39.0106	39.4173	38.3675	24.8303
Cycle 24	43.2865	41.9479	40.7668	52.0801	55.8404	57.508	56.5615	56.0022	56.2621	50.8976	48.5937	46.8811	39.1547	38.0535	38.0584	38.5164	37.1793	38.0681	50.9086	49.1198	50.6366	45.0279	43.974	43.8237	33.1598	34.7167	36.8471	36.8061	37.1461	39.1853	43.2131	45.7349	48.6062	41.9484	43.4242	44.6748	29.9346	31.0803	28.9363	30.3414	32.8285	31.5298	37.5273	38.6698	37.0188	39.3957	39.7734	38.7395	25.119
Cycle 25	43.4583	42.0352	40.8256	52.3194	56.1864	57.8307	56.9107	56.324	56.4027	50.9518	48.631	46.9019	39.1961	38.1477	38.1023	38.9004	37.5296	38.4422	51.1989	49.3756	50.9218	45.0437	44.0305	43.8418	33.3933	34.9467	37.0905	37.0838	37.3656	39.4264	43.4737	46.0373	48.8516	42.072	43.4784	44.7421	30.1658	31.3825	29.2025	30.6168	33.1023	31.7945	37.7161	38.884	37.2772	39.6493	40.0942	38.9981	25.3731
Cycle 26	43.4973	42.0759	40.8572	52.4928	56.3987	58.0294	57.095	56.491	56.4788	51.0007	48.6602	46.9227	39.252	38.2134	38.1478	39.2177	37.8348	38.741	51.3659	49.6096	51.0908	45.0795	44.0571	43.8515	33.51	35.0625	37.2342	37.2846	37.5538	39.6055	43.6292	46.2006	49.0159	42.0907	43.5291	44.7957	30.3705	31.519	29.4093	30.8308	33.3271	32.0065	37.8585	39.0156	37.3997	39.7782	40.1599	39.1087	25.5357
Cycle 27	43.5022	42.0762	40.86	52.5962	56.4428	58.1024	57.1602	56.5586	56.5213	50.9855	48.6865	46.9375	39.2574	38.1624	38.1455	39.387	38.0123	38.9421	51.4296	49.6714	51.1483	45.0953	44.0668	43.8696	33.5894	35.1481	37.305	37.3515	37.6441	39.7411	43.7104	46.2919	49.0596	42.1532	43.5658	44.8363	30.5079	31.689	29.5194	30.9679	33.4742	32.1013	37.9944	39.1376	37.4728	39.945	40.3634	39.2467	25.6576
Cycle 28	43.5865	42.1083	40.8857	52.5448	56.4672	58.1265	57.2288	56.6058	56.542	51.0152	48.685	46.9449	39.2707	38.1903	38.1709	39.5068	38.1422	39.0462	51.4734	49.6774	51.1854	45.1112	44.0839	43.8752	33.6112	35.1707	37.3145	37.4717	37.6895	39.7913	43.7433	46.3143	49.1211	42.1788	43.5502	44.7982	30.5584	31.6736	29.5343	31.0489	33.6068	32.1549	37.9512	39.1585	37.523	39.923	40.3195	39.2399	25.7715
Cycle 29	43.5974	42.1032	40.8622	52.5726	56.4599	58.161	57.2381	56.6253	56.5875	50.9968	48.6911	46.9539	39.2365	38.1807	38.1439	39.6139	38.2593	39.1424	51.4838	49.8002	51.1786	45.0995	44.0837	43.8808	33.6301	35.1681	37.3519	37.4648	37.7212	39.8636	43.6897	46.3532	49.2111	42.122	43.5456	44.7934	30.6128	31.7977	29.6245	31.1648	33.6643	32.2868	37.9903	39.2154	37.6072	39.927	40.3008	39.2567	25.8384
Cycle 30	43.594	42.0843	40.8886	52.5047	56.378	58.1746	57.2247	56.6252	56.5419	51.0048	48.6972	46.9718	39.2733	38.1711	38.1846	39.6268	38.2837	39.1831	51.394	49.8677	51.1696	45.1023	44.1204	43.8948	33.6321	35.1624	37.3707	37.4951	37.7174	39.8537	43.6397	46.2857	49.0696	42.151	43.5681	44.821	30.6828	31.8025	29.6507	31.192	33.7345	32.2457	38.0006	39.1383	37.5441	39.9172	40.348	39.2836	25.8781
Cycle 31	43.633	42.138	40.9122	52.4206	56.2976	58.2018	57.171	56.6457	56.5964	51.0324	48.7172	46.9852	39.2718	38.1885	38.177	39.6305	38.3192	39.1988	51.4033	49.9614	51.0903	45.1282	44.1315	43.8989	33.6027	35.1352	37.3416	37.4646	37.6964	39.7989	43.6226	46.2462	49.0279	42.1445	43.5561	44.8101	30.6461	31.7837	29.6243	31.176	33.7431	32.2854	37.9747	39.1427	37.5168	39.9014	40.3033	39.2841	25.9102
Cycle 32	43.6723	42.148	40.9195	52.4601	56.283	58.1128	57.1731	56.6704	56.6194	51.0483	48.7357	47.0136	39.2877	38.2942	38.1986	39.6708	38.3327	39.2001	51.4546	50.029	51.1022	45.1469	43.9755	43.9241	33.5872	35.1554	37.3878	37.4607	37.652	39.8074	43.6166	46.2144	48.9647	42.1095	43.5682	44.8255	30.6968	31.8425	29.6935	31.231	33.7686	32.2648	37.9406	39.1206	37.4383	39.8952	40.312	39.2982	25.9249
Cycle 33	43.6125	42.1245	40.9195	52.4076	56.248	58.1231	57.1817	56.7323	56.635	51.0366	48.7543	47.0241	39.2633	38.3268	38.1999	39.6181	38.277	39.1787	51.4131	49.9585	51.1193	45.1555	43.8238	43.9087	33.5523	35.1187	37.3435	37.4357	37.6045	39.7375	43.5519	46.1962	48.9547	42.1077	43.5508	44.7987	30.6684	31.8097	29.6739	31.2309	33.7615	32.2866	37.9038	39.0721	37.4498	39.8723	40.2538	39.2529	25.9335
Cycle 34	43.6538	42.1367	40.9437	52.2895	56.167	58.1065	57.1726	56.672	56.6286	51.0087	48.7356	47.0076	39.2814	38.3204	38.2138	39.6063	38.2271	39.1356	51.3064	49.8469	51.0565	45.1424	44.1553	43.9072	33.5211	35.0753	37.2997	37.381	37.5676	39.7122	43.5159	46.1353	48.8945	42.081	43.558	44.7871	30.6339	31.7733	29.6064	31.2128	33.7539	32.2394	37.8992	39.0149	37.4683	39.8162	40.2015	39.2334	25.9334
Cycle 35	43.6534	42.1397	40.9416	52.2407	56.1815	58.0851	57.1428	56.6824	56.614	51.0525	48.7713	47.042	39.2959	38.3357	38.2266	39.5413	38.2029	39.1542	51.3378	49.9006	51.0518	45.1654	44.1777	43.9212	33.4773	35.0759	37.3298	37.3467	37.5435	39.7276	43.4297	46.1438	48.8534	42.0443	43.5757	44.8362	30.6479	31.7991	29.6538	31.2482	33.7615	32.2441	37.8525	39.022	37.4148	39.815	40.2217	39.2218	25.9427
Cycle 36	43.6779	42.1612	40.9593	52.2209	56.2103	58.0729	57.1274	56.6065	56.6075	51.0691	48.7729	47.0376	39.3067	38.3476	38.2371	39.4782	38.1582	39.0674	51.3111	49.827	50.9608	45.1741	44.1579	43.9268	33.4609	35.0714	37.3379	37.3312	37.4514	39.6396	43.436	46.103	48.8569	42.0092	43.55	44.7685	30.6471	31.8098	29.6863	31.1673	33.7318	32.1921	37.8342	39.0091	37.3963	39.7528	40.1693	39.1938	25.9298
Cycle 37	43.6786	42.1569	40.9677	52.1621	56.1081	58.0219	57.1382	56.6406	56.5754	51.0311	48.7728	47.0406	39.2838	38.3489	38.2224	39.3928	38.1137	38.9958	51.2145	49.8277	50.9792	45.1697	44.1649	43.9324	33.4438	35.0079	37.2591	37.2276	37.431	39.6224	43.3688	46.0014	48.6792	42.0188	43.5499	44.7654	30.5605	31.7314	29.6168	31.1555	33.7441	32.1395	37.75	38.9546	37.291	39.7273	40.1326	39.1085	25.886
Cycle 38	43.6622	42.171	40.9763	52.1557	56.0781	57.9825	57.1368	56.6721	56.6371	51.0212	48.7635	47.0466	39.2996	38.3718	38.2528	39.3824	38.056	38.9301	51.2899	49.8111	50.915	45.1813	44.1734	43.924	33.4087	34.945	37.25	37.1907	37.3642	39.5664	43.3026	45.9479	48.6986	41.9779	43.537	44.7566	30.5745	31.723	29.5978	31.1451	33.6695	32.1211	37.683	38.8577	37.2302	39.64	40.0909	39.0693	25.8693
Cycle 39	43.6896	42.143	40.9642	52.1038	56.114	58.0235	57.1516	56.6361	56.5844	51.0276	48.7634	47.0481	39.302	38.3603	38.2178	39.3372	38.0209	38.9235	51.2192	49.7246	50.8948	45.1769	44.1776	43.9226	33.368	34.9482	37.2325	37.1919	37.3339	39.5705	43.3094	45.9573	48.6579	41.938	43.5195	44.7446	30.5227	31.6428	29.5487	31.1318	33.7085	32.1446	37.7091	38.8795	37.1982	39.5955	40.0616	39.0291	25.8552
Cycle 40	43.6618	42.1301	40.9621	52.1228	56.0424	57.9817	57.1728	56.6144	56.6132	51.0407	48.7664	47.0571	39.2783	38.3335	38.2184	39.2821	37.9805	38.8634	51.2184	49.7448	50.9034	45.1783	44.1761	43.9282	33.3211	34.9242	37.2124	37.1508	37.3031	39.511	43.2322	45.8904	48.586	41.9306	43.4992	44.7472	30.5167	31.6782	29.5141	31.1006	33.632	32.0975	37.6706	38.8247	37.1576	39.6276	40.0306	39.0366	25.816
Cycle 41	43.6737	42.1362	40.959	52.0993	56.0346	57.9322	57.1044	56.6206	56.6143	51.0763	48.8005	47.0871	39.2764	38.3793	38.2229	39.2021	37.9234	38.8156	51.1471	49.6329	50.8424	45.1897	44.2028	43.9477	33.2884	34.8863	37.1897	37.1232	37.2832	39.4868	43.1604	45.8237	48.4544	41.9514	43.5139	44.727	30.4623	31.6038	29.5242	31.078	33.648	32.0883	37.6005	38.7374	37.0774	39.5001	39.96	38.9984	25.7653
Cycle 42	43.669	42.1499	40.9814	52.0464	56.0027	57.9331	57.1328	56.6534	56.6739	51.0796	48.8068	47.0886	39.275	38.3325	38.2152	39.1365	37.8867	38.7521	51.1279	49.5854	50.8405	45.2042	44.2084	43.9379	33.2651	34.8526	37.1226	37.0794	37.1857	39.3932	43.131	45.8276	48.4962	41.8863	43.511	44.7358	30.3956	31.5607	29.4766	31.0476	33.6051	32.0753	37.5667	38.7695	37.1018	39.4383	39.8885	38.9276	25.7498
Cycle 43	43.6962	42.1689	40.9918	52.0059	55.9745	57.907	57.0543	56.5726	56.6259	51.1166	48.844	47.1427	39.2554	38.3549	38.2125	39.0739	37.805	38.7131	51.0857	49.5424	50.8414	45.2474	44.2535	43.9856	33.2214	34.7792	37.0709	36.9724	37.146	39.4049	43.0754	45.744	48.4118	41.8838	43.5138	44.7608	30.343	31.524	29.4006	30.9591	33.54	32.0298	37.5482	38.6418	37.0226	39.4474	39.9013	38.9307	25.7518
Cycle 44	43.7028	42.1605	40.9963	52.0652	55.9751	57.8918	57.0368	56.5583	56.6722	51.0989	48.8191	47.1097	39.2749	38.36	38.2265	39.0669	37.8219	38.6527	51.0723	49.5629	50.8164	45.22	44.2324	43.9575	33.179	34.8247	37.1108	36.9595	37.1491	39.3811	43.0282	45.7409	48.328	41.8765	43.4958	44.732	30.3552	31.5023	29.4488	31.0105	33.5461	32.0209	37.4805	38.5967	36.9382	39.4119	39.8536	38.863	25.6759
Cycle 45	43.6657	42.1538	40.9587	51.9463	55.9577	57.8933	57.1201	56.533	56.6135	51.0919	48.8472	47.1322	39.2491	38.3437	38.2301	39.0183	37.6881	38.6171	51.0322	49.4828	50.7972	45.246	44.2507	43.9659	33.1355	34.7389	37.0594	36.9282	37.04	39.3104	42.9639	45.7084	48.4126	41.8331	43.5024	44.7107	30.3193	31.4849	29.4199	30.9411	33.4845	31.9247	37.4642	38.6275	36.965	39.3651	39.8279	38.8446	25.7097
Cycle 46	43.6403	42.1479	40.9904	51.9485	55.9707	57.9016	57.0302	56.5405	56.6218	51.1262	48.8689	47.1608	39.2552	38.3459	38.2099	38.9936	37.6558	38.5611	51.0107	49.4565	50.7199	45.2648	44.2746	44.0123	33.0868	34.7176	37.0325	36.8981	37.0358	39.2474	42.9608	45.6403	48.2596	41.8176	43.493	44.7217	30.2775	31.4224	29.3606	30.8865	33.4271	31.9247	37.4142	38.5812	36.9129	39.2819	39.7332	38.8192	25.6523
Cycle 47	43.7167	42.1735	41.0019	51.9833	55.8836	57.8859	57.0513	56.5044	56.6419	51.0867	48.8518	47.1488	39.256	38.344	38.2406	38.8974	37.5959	38.5305	50.9987	49.4324	50.7488	45.2619	44.2364	43.98	33.0781	34.7181	36.9981	36.8489	36.9475	39.2037	42.9391	45.6383	48.2743	41.756	43.4747	44.6941	30.2279	31.3987	29.3249	30.8585	33.452	31.9105	37.4232	38.5665	36.9306	39.2473	39.6715	38.6812	25.6274
Cycle 48	43.6778	42.1642	40.9981	51.9433	55.8721	57.8674	57.0574	56.548	56.6058	51.1099	48.8486	47.1518	39.2383	38.3531	38.2309	38.8717	37.5483	38.4701	50.9603	49.388	50.7336	45.259	44.2335	43.9828	33.0581	34.6708	36.9938	36.793	36.8922	39.1727	42.8805	45.5956	48.1929	41.7405	43.4618	44.6675	30.1882	31.3385	29.2906	30.8128	33.4276	31.831	37.3851	38.5048	36.8715	39.2012	39.6441	38.7086	25.6312
Cycle 49	43.6662	42.1773	41.0362	51.9647	55.9509	57.9332	56.9501	56.4899	56.5902	51.1132	48.8612	47.1518	39.2659	38.3763	38.2777	38.8402	37.5194	38.4397	50.9818	49.4425	50.657	45.2605	44.2506	43.9758	32.9889	34.6239	36.9749	36.7661	36.8789	39.178	42.8116	45.5423	48.1459	41.7023	43.4589	44.6808	30.1703	31.3567	29.3036	30.8471	33.3835	31.8444	37.3245	38.5051	36.7835	39.1951	39.6264	38.671	25.5658
Cycle 50	43.7314	42.2309	41.0758	52.0143	55.9962	58.017	56.9584	56.4898	56.6443	51.1047	48.8642	47.1639	39.2874	38.3998	38.2886	38.7773	37.5098	38.4163	50.9411	49.503	50.685	45.2837	44.2604	43.9899	32.9522	34.5284	36.9254	36.7225	36.8283	39.0799	42.8074	45.5199	48.144	41.6549	43.4427	44.6641	30.1331	31.299	29.2763	30.8077	33.3214	31.7614	37.2634	38.4343	36.748	39.1524	39.5923	38.6236	25.5448
Input Molecular Number	3140												3140												3140												3140												3140
Amplification mix percentage	1												0.9												0.8												0.7												0.6
Runs	Run 1	Run 2	Run 3	Run 4	Run 5	Run 6	Run 7	Run 8	Run 9	Run 10	Run 11	Run 12	Run 1	Run 2	Run 3	Run 4	Run 5	Run 6	Run 7	Run 8	Run 9	Run 10	Run 11	Run 12	Run 1	Run 2	Run 3	Run 4	Run 5	Run 6	Run 7	Run 8	Run 9	Run 10	Run 11	Run 12	Run 1	Run 2	Run 3	Run 4	Run 5	Run 6	Run 7	Run 8	Run 9	Run 10	Run 11	Run 12	Run 1
Cycle 1	-0.0606494	-0.102471	-0.0585571	-0.0663397	-0.0691881	-0.0709528	-0.0563839	-0.0517739	-0.0549376	-0.0644099	-0.0716757	-0.0642554	-0.0717971	-0.0839569	-0.0705504	-0.0596048	-0.0785112	-0.0915017	-0.0729978	-0.0861203	-0.0713671	-0.0804656	-0.0962648	-0.0790928	-0.0722219	-0.0913272	-0.100139	-0.0956193	-0.0934938	-0.0827827	-0.0699514	-0.0853717	-0.110132	-0.0829799	-0.104893	-0.115824	-0.064361	-0.0620842	-0.0885894	-0.0887817	-0.102951	-0.111857	-0.0640322	-0.0594057	-0.0912675	-0.0757386	-0.0736264	-0.105228	-0.0729021
Cycle 2	0.00368879	0.00597537	0.00415024	0.00946888	0.00340311	0.00907489	0.003628	0.00728323	0.00549649	0.00481758	0.00353435	0.0018915	0.00325386	0.00367975	0.00137815	0.00434452	0.00437164	0.00787964	0.00386753	0.00369059	0.0107503	0.0027111	0.00543333	0.00479753	0.00264975	0.0119949	0.00358938	0.00839396	0.00594456	0.00588906	0.00188139	-0.0068058	-0.00666858	0.00425996	-2.46955e-05	0.00272364	0.00486024	0.00628128	0.0038787	0.00918157	0.00701814	0.0120275	0.00648219	0.00644499	0.0133205	0.00540867	0.00342248	0.00778136	0.00316079
Cycle 3	0.00490689	0.000115203	-0.000102506	-0.00203307	0.00413582	-0.00230325	-0.00221577	0.00571554	0.00398232	7.50858e-05	-0.000929622	-0.000889438	0.00172024	0.00592881	0.00611899	-0.000733279	0.00101197	0.000749926	0.000573233	0.000531898	-0.00126278	1.38562e-05	-0.00147467	-0.00347714	0.00488088	0.00651935	0.0033117	-0.0010649	0.00301702	0.00049816	-0.00126723	0.00272713	0.0012952	0.00310511	0.00463199	-0.00152658	0.00736651	0.00747655	0.00513923	0.00380593	0.00286909	0.0010498	0.00295886	0.000656181	0.00504066	0.00408961	0.000369412	0.00804558	0.00140328
Cycle 4	-0.0051931	-0.0011169	-0.0013069	0.00237596	-0.00556798	-0.000452612	-0.00233818	-0.00620027	0.00196991	3.47886e-05	0.000597374	-0.000930622	0.000551168	0.00100301	-2.49193e-05	0.0054476	-2.63589e-05	-0.000205155	-0.0032102	-0.00320737	-0.0032084	-0.00149266	0.00134626	-0.00210589	-2.64144e-05	-0.00364039	0.000806608	0.00447366	0.000863901	0.00465707	0.00215978	-0.00289871	-0.00450702	-0.00268537	0.00166246	0.00143911	-0.00217798	-0.00110583	0.000668945	0.00295474	0.00330471	0.00410458	-0.00109095	0.000526839	-0.0038099	-0.00221506	-0.00131086	-0.00245418	0.00452357
Cycle 5	-0.000159133	-0.00169172	-0.000618387	-0.00470892	-0.0014649	-0.00213778	0.00423203	-0.00184322	-0.00516113	0.00057397	-0.000347392	0.00117412	-0.00397694	-0.00711502	-0.00426629	-0.00211232	-0.00043288	-0.000783835	-0.002816	0.000846469	-0.000932482	0.000554678	0.00203504	-0.00139512	-0.00301693	-0.00668969	-0.00509355	-0.00259571	-0.00358235	-0.00233855	-0.000945674	0.0012131	0.00538987	-0.000542299	-0.000562706	0.000602893	-0.00286085	-0.00624315	-0.00629377	-0.00668802	-0.00531733	-0.00721128	0.00520263	-0.00112082	-0.00335373	-0.0031678	0.000928547	-0.00178971	-0.005203
Cycle 6	-0.00324345	-0.00328196	-0.00212244	-0.00510285	-0.000506059	-0.00418125	-0.00330607	-0.00495529	-0.00628759	-0.00550142	-0.00285471	-0.00124555	-0.00154832	-0.00349655	-0.00320593	-0.00694651	-0.00492437	-0.00764057	0.00158543	-0.00186159	-0.0053466	-0.00178697	-0.00733996	0.00218062	-0.00448728	-0.00818413	-0.00261413	-0.00920701	-0.00624313	-0.00870575	-0.00182827	0.00576428	0.00449053	-0.0041374	-0.00570704	-0.00323907	-0.00718791	-0.00640884	-0.0033931	-0.00925421	-0.00787461	-0.00997059	-0.0135527	-0.00650719	-0.0111975	-0.00411543	-0.00340958	-0.0115831	-0.00388463
Cycle 7	-0.00295867	-0.000140277	-0.00315532	-0.00486583	-0.00456253	-0.00545006	6.40526e-05	-0.00384944	-0.0127432	-0.00529639	-0.00261191	0.000501793	-0.00385335	-0.00824053	-0.00411278	-0.000853079	-0.00744122	-0.00337134	-0.00102684	-0.00458522	-0.00454827	-0.008891	-0.00851469	0.00674317	-0.00285871	-0.0155786	-0.00627842	-0.00506146	-0.00596228	-0.00841935	-0.00099456	-0.000656158	-0.00405412	-0.00530079	-0.00836312	-0.00297767	-0.00272417	-0.00902236	-0.0107761	-0.0051673	-0.00883969	-0.00834969	-0.00852698	-0.00937482	-0.00992574	-0.00701479	-0.00318104	-0.00434636	-0.00655907
Cycle 8	-0.00210438	-0.00742261	-0.00225764	-0.00734525	-0.00289256	-0.00217068	-0.00553662	-0.00317348	-0.0121182	-0.0103795	-0.00904805	-0.00719416	-0.00430946	-0.00723917	-0.00432537	-0.00644597	-0.00717574	-0.00841749	0.00141452	0.00691022	-0.00556324	-0.00316025	-0.00579139	-0.00199231	-0.00560283	-0.0145115	-0.00530536	-0.00736006	-0.010738	-0.0118945	-0.00562328	0.00373296	-0.00137842	-0.00833418	-0.00852248	-0.00464073	-0.000424067	-0.00522558	-0.011364	-0.00990675	-0.0123691	-0.0146646	-0.0117781	-0.0087379	-0.0135716	-0.00401813	-0.00331579	-0.0114806	-0.0116054
Cycle 9	-0.00673992	-0.0105092	-0.00518381	-0.00541864	-0.00519691	-0.00310659	-0.00144969	-0.00518842	-0.0102733	-0.00972842	-0.00670247	-0.00646046	-0.00584578	-0.00752643	-0.00462752	-0.00732844	-0.00795718	-0.00909874	-0.00229017	0.00506027	-0.00383971	-0.012714	-0.0107054	-0.00397852	-0.00590663	-0.0174019	-0.00824583	-0.007998	-0.00881926	-0.012485	-0.00209316	2.18796e-05	0.00232409	-0.00746584	-0.0120586	-0.012864	-0.00623364	-0.00402027	-0.0147223	-0.00540992	-0.0129092	-0.0152906	-0.0118288	-0.00467462	-0.00926751	-0.0111043	-0.00917798	-0.0176516	-0.0103733
Cycle 10	-0.0119933	-0.0139292	-0.00989162	-0.00830291	-0.00678879	-0.00630933	-0.0029677	-0.00260058	-0.00591828	-0.010462	-0.0122933	-0.00878902	-0.013025	-0.0157203	-0.00766812	-0.00895297	-0.00951436	-0.0119436	-0.00172078	0.00214923	-0.00669378	-0.0164376	-0.0116423	-0.00781222	-0.0140477	-0.0192255	-0.0155469	-0.0159258	-0.0153295	-0.013929	0.000399829	0.000706211	-0.00258081	-0.0098738	-0.0130121	-0.0137771	-0.0111311	-0.0092155	-0.0140388	-0.00813529	-0.0182614	-0.0141609	-0.0112149	-0.00614355	-0.00642985	-0.00880862	-0.00504662	-0.0168117	-0.0127024
Cycle 11	-0.0191576	-0.0165082	-0.0123931	-0.00790088	-0.00638971	-0.00893595	-0.00680722	-0.00225906	-0.0131561	-0.00992858	-0.0100911	-0.012734	-0.0154608	-0.0129811	-0.0112596	-0.00122272	-0.00491101	-0.0101501	-0.00324021	0.000718163	-0.00630975	-0.0129294	-0.0109634	-0.00424509	-0.0163845	-0.0254945	-0.0113569	-0.0180526	-0.00853597	-0.0109379	-0.00640659	-0.000749423	-0.00217938	-0.00629376	-0.0108581	-0.0131162	-0.0095652	-0.0134177	-0.0169426	-0.0164766	-0.0190146	-0.0136604	-0.0167632	-0.011998	-0.0213351	-0.00976484	-0.0110498	-0.0144045	-0.0140176
Cycle 12	-0.0116712	-0.0135219	-0.0108878	-0.0142745	-0.0131192	-0.0130411	-0.002796	-0.00633855	-0.013289	-0.0110471	-0.0157681	-0.0106281	-0.0153056	-0.0102434	-0.0148575	-0.00515224	-0.012774	-0.0176416	-0.00520475	-0.00123509	-0.00825927	-0.0123534	-0.0117183	-0.0106883	-0.0149092	-0.0265869	-0.0165079	-0.0188335	-0.0156197	-0.0166983	-0.00297804	-0.00273844	-0.00423532	-0.0127773	-0.0160206	-0.0169759	-0.0107809	-0.00741346	-0.0152163	-0.0159207	-0.0261518	-0.0184081	-0.0149421	-0.014188	-0.0214825	-0.0138629	-0.00880504	-0.0207357	-0.012351
Cycle 13	-0.0158661	-0.0174476	-0.0146895	-0.0117874	-0.0133557	-0.0132878	-0.00485877	-0.00632988	-0.0189466	-0.0131973	-0.0116133	-0.012684	-0.0112073	-0.0189243	-0.0133409	-0.00833049	-0.0130331	-0.016583	-0.00153369	-0.00302782	-0.0100383	-0.0158136	-0.016662	-0.00847295	-0.0184747	-0.028924	-0.0189437	-0.0165247	-0.0171675	-0.0144687	-0.0011729	-0.00638453	-0.00610886	-0.0148612	-0.0166523	-0.0160722	-0.0119498	-0.0130373	-0.0196237	-0.0162234	-0.0200333	-0.0147327	-0.0168933	-0.0182987	-0.0280176	-0.0159892	-0.017593	-0.0230823	-0.0181081
Cycle 14	-0.0140023	-0.0169501	-0.0142699	-0.0143178	-0.0102946	-0.00700326	-0.00878925	-0.00806212	-0.0168413	-0.0155372	-0.0136212	-0.0116035	-0.018608	-0.0159029	-0.0141152	-0.0110524	-0.0100336	-0.016355	-0.0031514	-0.00456945	-0.00976616	-0.014759	-0.0168595	-0.00287641	-0.0141557	-0.0323178	-0.0144808	-0.0214664	-0.0182034	-0.0154873	-0.00629687	0.00118803	-0.0058297	-0.0164529	-0.0197815	-0.0193845	-0.0115238	-0.0140845	-0.0160807	-0.0197645	-0.0274927	-0.0171327	-0.0186253	-0.0119053	-0.0212346	-0.0211553	-0.0198145	-0.0253715	-0.0191738
Cycle 15	-0.0168965	-0.0224817	-0.0142287	-0.0144423	-0.00898106	-0.0116897	-0.012759	-0.0157446	-0.0147711	-0.0189755	-0.0216538	-0.0117333	-0.0172717	-0.0222327	-0.0140643	-0.00824503	-0.0157261	-0.0191583	-0.00297755	-0.0025657	-0.0077616	-0.0237049	-0.0213345	-0.0130626	-0.0166555	-0.0270804	-0.0211153	-0.0164313	-0.0221427	-0.0156299	-0.00967607	-0.00408513	-0.00936704	-0.0166127	-0.0199415	-0.0195394	-0.0100901	-0.0125803	-0.0191287	-0.0161234	-0.02379	-0.0186094	-0.0164714	-0.0199608	-0.0188485	-0.0181573	-0.0133501	-0.0255274	-0.0206238
Cycle 16	-0.0177308	-0.0230834	-0.014899	-0.0102046	-0.00596705	-0.00697493	-0.0106954	-0.0137841	-0.0166686	-0.0235536	-0.0211813	-0.0158344	-0.0166455	-0.02149	-0.010745	-0.00662587	-0.0086113	-0.0123165	-0.00848195	-0.00257033	-0.00955444	-0.0188639	-0.0208246	-0.0110936	-0.0133075	-0.0340679	-0.0217213	-0.0188448	-0.013097	-0.00915866	-0.0132718	-0.00591822	-0.00937567	-0.0189601	-0.0194155	-0.0220605	-0.0149638	-0.0192212	-0.0199554	-0.0146639	-0.0222957	-0.0131104	-0.0164794	-0.0179109	-0.0166759	-0.016121	-0.0162063	-0.0250283	-0.0244243
Cycle 17	-0.0192153	-0.0203073	-0.0135759	-0.0156345	-0.0116721	-0.00846207	-0.0104568	-0.019425	-0.0107478	-0.0200857	-0.0225871	-0.0202139	-0.01796	-0.0240542	-0.00948699	-0.00951586	-0.00995911	-0.0202782	-0.00639991	-0.00766625	-0.0145997	-0.0201687	-0.0177424	-0.0108898	-0.0158707	-0.0301861	-0.0203949	-0.0175065	-0.0181216	-0.0166622	-0.00577791	-0.00378932	-0.00528023	-0.0187551	-0.0221529	-0.0188462	-0.0149746	-0.00899696	-0.0184158	-0.0171456	-0.0235332	-0.0170409	-0.0181715	-0.01559	-0.0163803	-0.0159417	-0.0176824	-0.0335821	-0.0199323
Cycle 18	-0.0176099	-0.0131463	-0.0120945	-0.00704636	-0.00553033	-0.000426512	-0.000273759	6.75688e-05	0.00229372	-0.0167551	-0.0115287	-0.00808733	-0.0139275	-0.0149586	-0.00170772	-0.00907532	-0.015075	-0.0157935	0.00442131	0.00832056	0.00663168	-0.0128099	-0.0105059	0.00203508	-0.0105932	-0.0222225	-0.00954334	-0.0183155	-0.0176307	-0.0136361	0.00659998	0.0106518	0.000165469	-0.0100824	-0.0118555	-0.0142904	-0.00508297	-0.00738963	-0.0105083	-0.0191361	-0.0281146	-0.0231375	-0.00461486	-0.00339576	-0.00346429	-0.0127743	-0.00940042	-0.0230538	-0.022758
Cycle 19	-0.00284857	-0.00188331	0.00674866	0.00222536	0.00855713	0.0130023	0.00842041	0.00840002	0.012177	-0.00365423	0.00245521	0.0114002	-0.00345526	-0.00465579	0.0161413	0.000936638	-0.00419968	-0.0080573	0.0066799	0.0178408	0.0197042	-0.00124844	0.00225672	0.0247346	0.00736022	-0.0117359	0.00258286	-0.014702	-0.0128261	-0.0139106	0.0107432	0.0166844	0.0139453	0.00554813	-0.00180061	-0.000894388	0.00614531	0.00147557	-0.00420468	-0.0130883	-0.0193896	-0.0141238	0.00175429	-0.000870137	-0.0116676	-0.000376139	-0.00132067	-0.0109895	-0.0121488
Cycle 20	0.0208634	0.0263186	0.0337791	0.0268081	0.0387351	0.0328523	0.0496228	0.0455482	0.0516201	0.0230917	0.035812	0.0403849	0.0175537	0.013465	0.043051	0.0142298	0.0112079	0.00406036	0.0449661	0.0427956	0.0570009	0.0239453	0.0371508	0.0551151	0.0267745	0.00932268	0.0228996	-0.00553521	-0.00256538	0.00509878	0.0428796	0.0475872	0.0363522	0.0332245	0.0278309	0.0265742	0.0231013	0.0163423	0.0162132	-0.00534988	-0.0114967	-0.00733022	0.0172733	0.0216335	0.0230986	0.0218943	0.0204067	0.00680807	-0.00586191
Cycle 21	0.0652316	0.0727871	0.0890678	0.0760594	0.0862642	0.0878549	0.103275	0.108313	0.115658	0.0831324	0.0945015	0.0997496	0.0542435	0.0546707	0.0941835	0.0496764	0.0406912	0.0403797	0.0869363	0.105601	0.117615	0.0815709	0.0923613	0.118602	0.0628903	0.0434862	0.0607173	0.0232077	0.0243636	0.0331185	0.0822961	0.0804026	0.0795876	0.0768849	0.0708023	0.0708012	0.0457277	0.0430186	0.0429523	0.0177938	0.0133767	0.014274	0.0564083	0.0524509	0.0514132	0.0584396	0.0571119	0.0510003	0.0110508
Cycle 22	0.144566	0.166391	0.184263	0.172524	0.174888	0.191061	0.21113	0.218696	0.236762	0.187524	0.201528	0.214619	0.115334	0.123618	0.190633	0.111059	0.101708	0.108229	0.175089	0.212049	0.23773	0.179835	0.206167	0.238834	0.134375	0.108471	0.122277	0.0825119	0.0774383	0.0807822	0.159945	0.153977	0.155404	0.150235	0.149907	0.150764	0.100094	0.0840258	0.0895468	0.0581661	0.0570676	0.0593052	0.111673	0.102221	0.119515	0.111788	0.111517	0.115704	0.0427375
Cycle 23	0.313057	0.355808	0.390268	0.363761	0.370394	0.398531	0.433543	0.457405	0.481044	0.383194	0.430052	0.433967	0.246176	0.255855	0.381678	0.250864	0.238605	0.236892	0.357165	0.414075	0.465239	0.367729	0.406531	0.466602	0.261437	0.231363	0.252902	0.194289	0.183245	0.190921	0.311602	0.299306	0.290005	0.288448	0.284776	0.29875	0.19857	0.180205	0.191504	0.142373	0.145433	0.154277	0.236303	0.22086	0.245268	0.231217	0.220451	0.247004	0.111599
Cycle 24	0.629613	0.699858	0.752755	0.716848	0.742087	0.792967	0.847372	0.882064	0.926574	0.765945	0.839346	0.857194	0.487183	0.50004	0.732175	0.494693	0.485245	0.489367	0.679312	0.793455	0.878012	0.722583	0.793859	0.885825	0.494009	0.448698	0.478145	0.400179	0.385122	0.39262	0.591872	0.55908	0.555741	0.548564	0.540853	0.564046	0.374735	0.341927	0.376926	0.307303	0.308203	0.328707	0.446159	0.414508	0.483415	0.439786	0.413146	0.481142	0.234376
Cycle 25	1.22856	1.38231	1.46155	1.40388	1.45077	1.53884	1.63901	1.68919	1.76005	1.49668	1.64241	1.6447	0.94154	0.967742	1.38997	0.980336	0.953014	0.96992	1.29164	1.50797	1.66482	1.37647	1.52519	1.70129	0.935924	0.867475	0.914886	0.80384	0.769499	0.773016	1.10815	1.0464	1.05586	1.0457	1.0295	1.08556	0.702786	0.661754	0.722197	0.608897	0.62176	0.645208	0.855089	0.788513	0.930231	0.844318	0.793584	0.935345	0.463979
Cycle 26	2.36321	2.64564	2.77372	2.69446	2.77846	2.95806	3.12991	3.21991	3.32967	2.85794	3.11599	3.11528	1.78623	1.84168	2.62603	1.89543	1.85776	1.89631	2.4437	2.84398	3.14413	2.60302	2.87217	3.18303	1.7722	1.66691	1.7397	1.57079	1.51137	1.5071	2.08171	1.9811	1.98097	1.96132	1.94573	2.04904	1.32992	1.24298	1.37255	1.18993	1.23148	1.26814	1.61434	1.4894	1.76724	1.57803	1.49006	1.77729	0.888097
Cycle 27	4.39868	4.91725	5.13968	5.00385	5.15163	5.46009	5.78803	5.95922	6.16378	5.31855	5.79288	5.7925	3.34345	3.4581	4.86466	3.56064	3.51642	3.61095	4.52547	5.28403	5.81001	4.84657	5.34148	5.91183	3.30805	3.13196	3.26366	2.96317	2.85764	2.85881	3.8709	3.67641	3.71596	3.6672	3.64313	3.84597	2.48437	2.34186	2.58073	2.25516	2.33928	2.42291	2.99988	2.80067	3.30166	2.95862	2.80003	3.36419	1.67959
Cycle 28	7.91275	8.81812	9.20843	8.89814	9.1576	9.66451	10.3334	10.6326	10.9848	9.53845	10.3795	10.409	6.08258	6.29472	8.7464	6.49526	6.43505	6.62479	8.18445	9.49819	10.4328	8.74887	9.62031	10.6317	5.98848	5.71283	5.94365	5.44726	5.25405	5.25933	7.03319	6.70032	6.78928	6.68874	6.65673	7.02894	4.51595	4.25803	4.74035	4.18807	4.33817	4.47957	5.50415	5.11432	6.07717	5.42934	5.12981	6.14368	3.11968
Cycle 29	13.3451	14.7941	15.3844	14.7117	15.0883	15.8548	17.251	17.7239	18.3187	16.0923	17.4236	17.596	10.5545	10.935	14.7271	11.2586	11.2373	11.5912	14.0681	16.1594	17.6694	14.9359	16.3178	17.96	10.4324	10.0295	10.4076	9.55423	9.2213	9.27858	12.2907	11.7142	11.9065	11.7857	11.6804	12.3308	7.90716	7.49319	8.34677	7.44661	7.7448	7.98614	9.6512	9.00905	10.6374	9.52767	9.04696	10.7541	5.55955
Cycle 30	20.3345	22.3387	23.1959	21.7508	22.2279	23.1809	25.9097	26.7105	27.5637	24.5068	26.5319	27.0095	16.7727	17.381	22.4174	17.7559	17.9649	18.6007	22.0048	24.8928	27.0759	23.2084	25.1298	27.6087	16.6141	16.044	16.6739	15.3758	14.857	15.0953	19.7615	18.8297	19.3113	19.228	18.9592	20.0192	12.7473	12.1862	13.5075	12.3605	12.8299	13.2602	15.7097	14.7562	17.1896	15.5811	14.8509	17.3968	9.26903
Cycle 31	27.3488	29.8377	30.8589	28.3162	28.8907	29.8912	34.3503	35.4662	36.6645	32.9735	35.5058	36.64	23.5586	24.5178	30.0352	24.8049	25.4335	26.4463	30.3741	33.7183	36.5581	31.6918	33.866	37.2217	23.3749	22.6745	23.5358	21.8435	21.1377	21.7529	28.1607	26.7347	27.6726	27.8512	27.1879	28.6893	18.129	17.5164	19.2169	18.2079	18.8384	19.5866	22.6414	21.3756	24.51	22.6305	21.6259	24.7633	13.8405
Cycle 32	32.7732	35.5621	36.605	33.1174	33.726	34.6957	40.8259	42.137	43.7248	39.581	42.4808	43.7594	29.1416	30.371	35.6377	30.5275	31.5978	32.977	37.1035	40.4962	43.8671	38.3841	40.5082	42.9766	28.9029	28.1143	29.1902	27.185	26.3114	27.3558	35.183	33.3308	34.7143	35.3407	34.1165	35.9552	22.5844	22.0547	24.0378	23.4874	24.0981	25.1685	28.5855	27.0128	30.4025	28.7237	27.472	30.6964	17.9299
Cycle 33	36.2933	39.0574	39.5418	36.1667	36.7964	37.7157	45.1135	46.6225	48.5252	44.0185	46.4837	46.147	32.8228	34.2162	38.0148	34.3048	35.7463	37.3023	41.5927	44.9587	48.5832	42.4151	43.4294	44.2483	32.4601	31.6026	32.7645	30.6773	29.6606	31.0914	39.8987	37.6391	39.3275	40.2325	38.7123	40.7196	25.4694	24.9863	27.0896	26.9962	27.6393	28.9056	32.4877	30.7569	34.181	32.7411	31.3349	34.4314	20.8134
Cycle 34	38.4556	40.905	40.5879	38.0435	38.7525	39.6488	47.6996	49.3449	51.4178	46.6039	47.8622	46.9065	35.0309	36.3083	38.7089	36.6173	38.1772	39.4893	44.2141	47.5841	51.1566	44.0784	44.2262	44.6942	34.4963	33.6231	34.8378	32.6917	31.5932	33.2446	42.6443	40.1763	42.1131	42.6038	41.3146	43.3453	27.1566	26.6682	28.8213	29.0704	29.6335	31.0348	34.8198	32.9377	36.4426	35.1045	33.5599	36.7122	22.5227
Cycle 35	39.7868	41.7307	41.0461	39.1672	40.0147	40.9266	49.5111	51.1593	53.2321	47.9946	48.4526	47.2967	36.3323	37.4384	39.0662	38.011	39.5704	40.3223	45.8771	49.1895	52.4818	44.7241	44.5932	44.9223	35.6829	34.8573	36.0675	33.8684	32.7289	34.498	44.3661	41.7443	43.7718	43.4729	42.7063	44.6608	28.2271	27.7349	29.8947	30.2959	30.8372	32.284	36.1603	34.2105	37.7873	36.5572	34.8865	38.079	23.5994
Cycle 36	40.6724	42.1371	41.2588	39.8263	40.7719	41.7657	50.7305	52.386	54.292	48.7998	48.7294	47.4813	37.0899	37.9714	39.2187	38.8878	40.3745	40.7124	46.9482	50.2349	53.2018	45.0379	44.7692	45.0208	36.381	35.6792	36.8777	34.6324	33.4801	35.275	45.4449	42.686	44.8647	43.8768	43.3767	45.2799	28.9639	28.5087	30.6914	31.0781	31.6037	33.0763	37.1404	35.0559	38.6874	37.5389	35.8418	39.0441	24.4319
Cycle 37	41.1551	42.3681	41.4282	40.2214	41.2303	42.2656	51.4432	53.1631	54.9188	49.2626	48.9111	47.604	37.5318	38.2802	39.3238	39.4537	40.8448	40.9009	47.6629	50.9115	53.602	45.2231	44.9004	45.0891	36.851	36.2257	37.3531	35.0768	33.9206	35.7634	46.2336	43.3378	45.5496	44.0938	43.7977	45.6498	29.4577	28.9513	31.1531	31.6005	32.1237	33.6265	37.6963	35.6105	39.2449	38.2132	36.4683	39.726	24.9905
Cycle 38	41.4884	42.521	41.5213	40.4399	41.5569	42.6552	52.0268	53.7327	55.32	49.4958	49.0138	47.6646	37.8089	38.4605	39.4246	39.7966	41.1175	41.0091	48.2116	51.4166	53.8584	45.3129	44.9537	45.1247	37.1469	36.5665	37.6987	35.4218	34.2641	36.0723	46.7531	43.8017	46.1171	44.2076	43.9916	45.8236	29.8158	29.3824	31.5385	31.9734	32.4877	34.0092	38.1819	36.0187	39.6831	38.615	36.9002	40.1767	25.4023
Cycle 39	41.7183	42.5824	41.5721	40.579	41.7155	42.798	52.3894	54.0492	55.559	49.6935	49.0848	47.7039	37.9758	38.5602	39.4662	40.0082	41.2632	41.0695	48.518	51.7113	53.9506	45.3834	45.0158	45.1548	37.3219	36.7979	37.925	35.6424	34.4749	36.2944	47.106	44.1795	46.4603	44.2997	44.1603	45.9746	30.0278	29.5976	31.8041	32.2282	32.7768	34.2459	38.4662	36.3115	40.0231	38.9646	37.1637	40.5178	25.7671
Cycle 40	41.7653	42.6241	41.5619	40.6314	41.8543	42.9302	52.487	54.2071	55.714	49.778	49.1289	47.7387	38.077	38.6023	39.4743	40.1091	41.3488	41.1003	48.6603	51.9179	54.0368	45.4303	45.0417	45.1677	37.4696	37.0024	38.0696	35.7547	34.6144	36.4098	47.2922	44.2885	46.6922	44.3616	44.2423	46.0271	30.2671	29.8176	31.9949	32.4084	32.8967	34.4467	38.6894	36.4635	40.2442	39.1833	37.396	40.7871	25.9799
Cycle 41	41.7688	42.6344	41.5801	40.7006	41.9038	43.013	52.6173	54.3468	55.746	49.8508	49.1757	47.7765	38.0898	38.6256	39.4877	40.193	41.3872	41.1053	48.7948	51.9686	54.0521	45.4752	45.0717	45.2165	37.5001	37.0709	38.1777	35.8366	34.6679	36.4937	47.3719	44.4446	46.8034	44.4027	44.3071	46.0879	30.4077	29.9527	32.1398	32.5364	33.0683	34.5608	38.7702	36.569	40.3334	39.3649	37.5239	40.9712	26.1451
Cycle 42	41.8198	42.6594	41.5987	40.6973	41.9319	43.038	52.625	54.3577	55.7896	49.889	49.1803	47.787	38.1272	38.6433	39.4914	40.2212	41.4132	41.1238	48.8383	52.0419	54.0892	45.4766	45.0848	45.2165	37.5753	37.167	38.2066	35.8732	34.6693	36.493	47.4288	44.4553	46.9193	44.4186	44.3069	46.1045	30.4562	30.0314	32.2202	32.5895	33.1003	34.6512	38.926	36.6775	40.5111	39.3894	37.581	41.0282	26.2825
Cycle 43	41.8054	42.6561	41.6024	40.7112	41.9202	42.9684	52.6876	54.3848	55.7941	49.9293	49.2493	47.8355	38.1161	38.6159	39.5014	40.1551	41.4497	41.1259	48.8529	52.0843	54.1111	45.5316	45.1336	45.267	37.5375	37.1635	38.1653	35.858	34.714	36.5433	47.4629	44.5018	46.8838	44.4681	44.3608	46.1726	30.4816	30.0429	32.2839	32.6294	33.1409	34.6425	38.9323	36.6849	40.4967	39.4842	37.6548	41.099	26.4187
Cycle 44	41.7703	42.6757	41.6311	40.7073	41.9239	43.0282	52.663	54.4133	55.8503	49.9374	49.2179	47.8097	38.1159	38.6335	39.5262	40.1679	41.3732	41.1106	48.848	52.0637	54.1144	45.4922	45.0961	45.2381	37.5415	37.1668	38.2076	35.8248	34.7034	36.5655	47.4761	44.4634	46.9162	44.4455	44.3353	46.1065	30.5452	30.1436	32.3348	32.6961	33.1481	34.6936	38.8722	36.6751	40.5128	39.4941	37.6688	41.1819	26.5037
Cycle 45	41.7273	42.6506	41.6011	40.6957	41.9182	43.0135	52.6954	54.3824	55.8733	49.9295	49.2207	47.8294	38.0966	38.6058	39.4964	40.1587	41.3809	41.1205	48.8462	52.0456	54.117	45.4902	45.1046	45.254	37.5274	37.169	38.1695	35.8378	34.707	36.5125	47.4725	44.4895	46.9341	44.4494	44.3477	46.127	30.5748	30.1218	32.3659	32.6703	33.1398	34.6974	38.8515	36.6662	40.5369	39.5196	37.6556	41.1826	26.5452
Cycle 46	41.7234	42.6657	41.5981	40.6935	41.9092	43.0141	52.6496	54.379	55.8328	49.978	49.2473	47.8537	38.0999	38.5989	39.4988	40.1514	41.3675	41.0999	48.8161	52.0273	54.1017	45.5192	45.1218	45.2742	37.5332	37.1604	38.1431	35.7687	34.6599	36.4592	47.4088	44.4773	46.8379	44.4474	44.3496	46.1277	30.5329	30.1731	32.3549	32.6487	33.132	34.6891	38.853	36.6215	40.4693	39.468	37.5908	41.157	26.5804
Cycle 47	41.7331	42.6733	41.6111	40.7135	41.8898	43.0193	52.6574	54.3952	55.8585	49.9754	49.2586	47.8507	38.0841	38.62	39.5086	40.0869	41.3474	41.097	48.8179	52.0553	54.1156	45.4973	45.1132	45.2612	37.5141	37.1248	38.1319	35.7651	34.6296	36.4207	47.3854	44.4178	46.8412	44.4491	44.3058	46.0962	30.5249	30.108	32.3328	32.6321	33.1139	34.6291	38.888	36.6202	40.4814	39.3993	37.6062	41.1218	26.6313
Cycle 48	41.7031	42.6695	41.6141	40.6848	41.9114	43.0177	52.6496	54.3954	55.8228	49.9269	49.2427	47.837	38.056	38.6011	39.4871	40.0987	41.3419	41.0796	48.8209	51.9911	54.0542	45.487	45.1117	45.2526	37.4736	37.0838	38.0574	35.7068	34.5927	36.4397	47.3362	44.3715	46.7721	44.436	44.2984	46.0612	30.5149	30.1303	32.3439	32.5978	33.0919	34.6144	38.8388	36.5996	40.4762	39.3661	37.5729	41.1042	26.6247
Cycle 49	41.6622	42.7856	41.6162	40.6754	41.8652	42.9864	52.6059	54.3473	55.8271	49.9487	49.2459	47.84	38.015	38.5796	39.511	40.0694	41.342	41.0966	48.7517	51.9607	54.0194	45.4944	45.1074	45.2555	37.4657	37.1185	38.0621	35.6759	34.5699	36.394	47.2484	44.2828	46.7189	44.4143	44.294	46.0643	30.4989	30.1362	32.3254	32.5705	33.0589	34.5806	38.798	36.5389	40.3927	39.3471	37.5213	41.076	26.6184
Cycle 50	41.6593	42.7907	41.6199	40.6571	41.8463	42.924	52.6415	54.3074	55.8485	49.9595	49.2441	47.8568	37.9984	38.5804	39.5108	40.0332	41.2899	41.0662	48.7555	51.9513	54.064	45.4866	45.0956	45.2627	37.4174	37.0207	38.0205	35.6127	34.4902	36.3395	47.1959	44.3019	46.7224	44.4241	44.2683	46.038	30.4759	30.0834	32.2977	32.5462	33.0082	34.5403	38.741	36.4944	40.3381	39.3106	37.4901	41.0733	26.6207
[truncated: 191 more columns]

## Sheet: Richards Fittings
Fitting of Fluorescence data using Richards Equation
Input Molecular Number	31400000												31400000												31400000												31400000												31400000
Amplification mix percentage	1												0.9												0.8												0.7												0.6
Runs	Run 1	Run 2	Run 3	Run 4	Run 5	Run 6	Run 7	Run 8	Run 9	Run 10	Run 11	Run 12	Run 1	Run 2	Run 3	Run 4	Run 5	Run 6	Run 7	Run 8	Run 9	Run 10	Run 11	Run 12	Run 1	Run 2	Run 3	Run 4	Run 5	Run 6	Run 7	Run 8	Run 9	Run 10	Run 11	Run 12	Run 1	Run 2	Run 3	Run 4	Run 5	Run 6	Run 7	Run 8	Run 9	Run 10	Run 11	Run 12	Run 1
Fmax	43.5823	42.1584	40.9998	52.1734	56.0809	57.92	57.0306	56.5032	56.5926	51.1291	48.8492	47.1415	39.3163	38.3015	38.2538	39.1506	37.8293	38.7261	51.1474	49.5794	50.8633	45.2548	44.2049	44.0268	33.3014	34.873	37.1137	37.0909	37.287	39.4465	43.2566	45.8867	48.6098	41.9656	43.54	44.7881	30.3513	31.4996	29.3895	30.9158	33.449	31.973	37.6196	38.7723	37.1338	39.5428	39.9597	38.9462	25.6632
b	1.58576	1.31211	1.0236	1.6433	1.66765	1.68996	1.77671	1.70979	1.41828	1.109	0.976318	0.766379	1.10374	1.30525	1.08023	1.94465	1.97758	1.95079	1.66122	1.72495	1.64688	0.876569	0.99563	0.806082	1.58931	1.5989	1.6489	1.62817	1.54761	1.61491	1.5294	1.57399	1.54671	1.36712	1.23517	1.17389	1.85867	1.85358	1.88705	1.94722	1.91535	1.82694	1.57933	1.58516	1.57815	1.53691	1.54937	1.56945	1.90489
c	15.2725	15.8247	16.1212	15.3787	15.3159	15.2447	14.998	15.1376	15.8324	16.4062	16.4496	16.399	16.3245	15.9355	16.3341	14.0424	13.8244	14.0013	15.1143	14.9118	15.1141	16.3469	16.3755	16.4625	15.3558	15.2211	14.9878	15.4459	15.688	15.3916	15.6976	15.4494	15.4441	16.0446	16.1098	16.2807	14.1122	14.0069	13.8723	13.7541	13.8208	14.3558	15.3553	15.1948	15.2653	15.6159	15.4508	15.434	14.1602
d	1.1998	0.865199	0.610392	1.30606	1.35725	1.42518	1.54469	1.43185	0.977412	0.665699	0.568966	0.43371	0.676093	0.89698	0.657619	2.22919	2.37039	2.28115	1.38009	1.51046	1.35431	0.505907	0.585012	0.456874	1.30105	1.33163	1.42907	1.40544	1.25896	1.39566	1.183	1.27456	1.22765	0.956698	0.812287	0.753317	2.02687	2.03279	2.1659	2.4196	2.33599	1.95614	1.31278	1.33723	1.33163	1.23703	1.27265	1.31695	2.24065
Fb	0.170616	0.097916	0.048245	0.171792	0.182842	0.202116	0.204696	0.197788	0.116692	0.0397198	0.0239251	-0.00385685	0.0696683	0.109204	0.0669327	0.227842	0.229292	0.23	0.189141	0.202644	0.186696	0.0175695	0.0471311	0.00850368	0.167187	0.171793	0.182593	0.18247	0.168284	0.185125	0.166968	0.184018	0.178908	0.129515	0.100283	0.0894896	0.205283	0.208515	0.207154	0.219204	0.222983	0.205141	0.181486	0.186617	0.184913	0.174909	0.177846	0.186252	0.199959
Xflex	15.5614	15.6347	15.6159	15.8175	15.8253	15.8434	15.7706	15.7514	15.8	15.9549	15.899	15.7588	15.8925	15.7936	15.8814	15.6013	15.5311	15.6101	15.6495	15.6232	15.6136	15.7496	15.8417	15.8311	15.7741	15.6791	15.5765	16	16.0444	15.9299	15.9547	15.8313	15.7613	15.9841	15.853	15.9482	15.4254	15.3218	15.3307	15.4747	15.4458	15.5817	15.7851	15.6555	15.7173	15.9428	15.8243	15.8661	15.697
Yflex	21.2294	21.7872	22.7265	25.0016	26.6935	27.3535	26.5819	26.664	28.5386	27.8054	27.4531	28.0631	21.3508	19.6727	20.8943	17.3658	16.6537	17.1295	24.298	23.2185	24.2399	26.0793	24.721	25.9279	16.0264	16.7118	17.5724	17.6111	18.0295	18.7428	21.1222	22.1165	23.5695	21.2936	22.7881	23.7914	13.6689	14.1757	13.1231	13.6061	14.7736	14.4612	18.0688	18.5625	17.7972	19.1765	19.2825	18.6941	11.4261
m	7.24308	7.66774	8.39764	8.55754	9.15316	9.44149	9.01196	9.114	9.90541	10.0059	10.1881	11.0787	7.77744	7.08717	7.64905	6.08372	5.84109	6.0227	8.41516	8.02801	8.40166	9.98823	9.14686	10.0837	5.64209	5.90798	6.20462	6.25433	6.43213	6.69469	7.42511	7.80817	8.33412	7.56911	8.23283	8.67509	4.85056	5.05065	4.68254	4.86443	5.3196	5.16356	6.4288	6.63254	6.3737	6.83674	6.90495	6.70288	4.07476
Cy0	12.6775	12.8188	12.9211	12.9361	12.9489	12.9891	12.8664	12.8692	12.9425	13.184	13.2091	13.2251	13.1652	13.0486	13.1673	12.8218	12.7585	12.8423	12.807	12.7815	12.7729	13.1422	13.1493	13.2615	12.9929	12.9086	12.8032	13.2426	13.2937	13.1856	13.1549	13.0459	12.9762	13.2051	13.1094	13.2263	12.692	12.5977	12.6166	12.7678	12.7525	12.8605	13.031	12.913	12.983	13.1891	13.0833	13.1327	12.991
Input Molecular Number	3140000												3140000												3140000												3140000												3140000
Amplification mix percentage	1												0.9												0.8												0.7												0.6
Runs	Run 1	Run 2	Run 3	Run 4	Run 5	Run 6	Run 7	Run 8	Run 9	Run 10	Run 11	Run 12	Run 1	Run 2	Run 3	Run 4	Run 5	Run 6	Run 7	Run 8	Run 9	Run 10	Run 11	Run 12	Run 1	Run 2	Run 3	Run 4	Run 5	Run 6	Run 7	Run 8	Run 9	Run 10	Run 11	Run 12	Run 1	Run 2	Run 3	Run 4	Run 5	Run 6	Run 7	Run 8	Run 9	Run 10	Run 11	Run 12	Run 1
Fmax	39.1035	38.8882	38.606	44.2101	42.565	41.2315	52.3151	54.221	53.5389	45.1228	44.462	44.058	36.3383	37.6134	37.0939	39.7066	38.8663	38.8868	48.455	51.7332	49.549	43.5768	44.1954	45.3849	34.747	34.7476	34.7862	35.0339	35.7014	38.5244	44.2702	45.4861	44.249	43.5039	43.758	43.3727	32.16	31.1713	28.8545	32.6976	32.7226	32.5732	39.9692	40.1673	39.5122	40.7428	39.2351	39.884	25.3703
b	1.25748	1.00076	0.990903	1.53238	1.35964	1.07763	1.65155	1.26893	1.31048	0.912744	0.697628	0.680368	1.52723	1.47027	1.57844	1.13158	1.1727	1.03593	1.61261	1.62438	1.60289	1.01814	0.964248	1.08934	1.48446	1.47717	1.50965	1.4756	1.47875	1.42603	1.5893	1.53968	1.52798	1.55258	1.55881	1.59468	1.62944	1.65048	1.55243	1.47781	1.49083	1.4769	1.58955	1.59992	1.65995	1.54249	1.52933	1.57273	1.86147
c	19.5746	19.6992	19.6991	18.8699	19.2496	19.6275	18.7803	19.5834	19.5664	19.9336	19.8633	19.9207	19.2657	19.3185	18.953	19.8202	19.7681	19.86	18.9291	18.7486	18.9472	20.0473	19.9638	19.821	19.4936	19.4873	19.2784	19.4129	19.3843	19.4221	19.0206	19.1641	19.179	19.1057	19.0864	18.8511	18.9671	18.9665	19.1863	19.5448	19.4228	19.4044	19.3908	19.2787	19.1559	19.3937	19.5817	19.4097	18.0521
d	0.813074	0.59402	0.588465	1.12648	0.913225	0.654435	1.33011	0.820627	0.862541	0.526122	0.387886	0.378786	1.17844	1.10125	1.27421	0.702297	0.741478	0.624664	1.30278	1.33495	1.30102	0.608604	0.570178	0.669498	1.14004	1.13067	1.18808	1.10902	1.12711	1.04903	1.30324	1.22226	1.20703	1.24733	1.26719	1.3337	1.43523	1.48072	1.27737	1.14218	1.17061	1.14581	1.33323	1.35608	1.47891	1.2506	1.2375	1.31782	2.08814
Fb	0.112082	0.0815372	0.0855923	0.14832	0.127922	0.0929066	0.182291	0.110913	0.118344	0.0616032	0.0376613	0.0382535	0.155932	0.150526	0.164697	0.102047	0.107321	0.0907815	0.182445	0.187959	0.180016	0.0827575	0.0691524	0.0897072	0.155433	0.154003	0.159624	0.152707	0.155114	0.150549	0.174963	0.175496	0.171708	0.174312	0.173777	0.180881	0.173331	0.174981	0.15826	0.156653	0.160507	0.157326	0.182848	0.184524	0.187532	0.173879	0.168775	0.177057	0.182535
Xflex	19.3144	19.1779	19.1737	19.0524	19.1262	19.1706	19.2514	19.3325	19.3726	19.3475	19.2026	19.2602	19.5165	19.4603	19.3355	19.4203	19.4174	19.3725	19.3557	19.2178	19.369	19.5417	19.4221	19.3839	19.6882	19.6687	19.5386	19.5656	19.5612	19.4904	19.4415	19.4731	19.4666	19.4488	19.4555	19.3103	19.5558	19.6144	19.5663	19.7412	19.6576	19.6055	19.848	19.766	19.8054	19.7387	19.9075	19.8437	19.4226
Yflex	20.4841	21.717	21.6072	21.7598	21.7918	22.5645	24.9999	28.3057	27.6796	25.8286	27.1543	27.0459	17.7721	18.6152	17.8954	21.4236	20.743	21.4947	23.2529	24.7139	23.7769	24.2015	24.8739	24.7064	17.1033	17.1281	16.9983	17.3284	17.6054	19.2368	21.2516	22.0804	21.5293	21.0483	21.1104	20.7466	15.2311	14.6934	13.9444	16.0993	16.0433	16.03	19.136	19.1753	18.5945	19.7138	19.0213	19.1283	11.3891
m	7.26523	8.05643	8.04613	7.47099	7.60545	8.24861	8.57785	10.0151	9.73963	9.73221	10.8633	10.9054	6.23978	6.58192	6.29373	7.77355	7.49223	7.94414	8.09367	8.63228	8.32366	8.9626	9.3413	9.06215	6.08196	6.09782	6.05638	6.12077	6.25295	6.85221	7.5038	7.82491	7.64443	7.46217	7.50703	7.37029	5.44631	5.25054	4.98099	5.75206	5.74551	5.73882	6.81325	6.83186	6.6156	7.03915	6.81788	6.85112	4.07079
Cy0	16.5258	16.5026	16.5095	16.1795	16.2945	16.4576	16.3795	16.5284	16.555	16.7062	16.7099	16.7872	16.7183	16.6778	16.5445	16.6906	16.6774	16.6897	16.5278	16.3984	16.5557	16.8599	16.7741	16.6774	16.9271	16.9103	16.7846	16.7844	16.7953	16.7269	16.656	16.6961	16.6951	16.6749	16.6897	16.5445	16.8229	16.8826	16.8303	16.9968	16.9212	16.867	17.093	17.0133	17.0514	16.9875	17.1671	17.1034	16.7145
Input Molecular Number	314000												314000												314000												314000												314000
Amplification mix percentage	1												0.9												0.8												0.7												0.6
Runs	Run 1	Run 2	Run 3	Run 4	Run 5	Run 6	Run 7	Run 8	Run 9	Run 10	Run 11	Run 12	Run 1	Run 2	Run 3	Run 4	Run 5	Run 6	Run 7	Run 8	Run 9	Run 10	Run 11	Run 12	Run 1	Run 2	Run 3	Run 4	Run 5	Run 6	Run 7	Run 8	Run 9	Run 10	Run 11	Run 12	Run 1	Run 2	Run 3	Run 4	Run 5	Run 6	Run 7	Run 8	Run 9	Run 10	Run 11	Run 12	Run 1
Fmax	37.8903	38.4825	39.7385	39.3451	39.3193	38.9507	52.5498	52.4632	53.9542	43.9679	44.6638	46.0194	34.8979	35.7298	37.002	37.7887	39.0813	39.3237	45.6138	46.4234	47.0941	45.9281	46.7866	48.8958	33.5068	34.4372	36.5188	34.7153	34.9842	35.6344	43.454	45.8336	47.852	44.7425	45.5687	45.4967	31.5489	31.1	30.6917	32.6214	31.9352	31.3734	40.978	40.9516	39.2189	41.9448	40.3564	39.8923	23.2109
b	1.23687	1.31614	1.24739	1.27757	0.976787	0.96826	1.47624	1.64635	1.64265	0.81664	0.862887	0.81956	1.65923	1.60923	1.57843	1.35188	1.22032	1.38562	1.67247	1.69494	1.67299	1.35232	1.48893	1.49998	1.58544	1.57238	1.58462	1.53535	1.52728	1.54658	1.55889	1.56352	1.56141	1.57564	1.46373	1.16155	1.79735	1.77727	1.76533	1.55417	1.57598	1.58457	1.60437	1.65436	1.60449	1.62118	1.68189	1.65777	2.28474
c	23.0449	22.8646	22.9336	23.116	23.284	23.4236	22.73	22.3105	22.3444	23.4089	23.4569	23.4956	22.2184	22.4466	22.516	23.37	23.4203	23.207	22.1825	22.0386	22.1372	23.0839	22.813	22.7607	22.6536	22.723	22.6765	22.8326	22.8374	22.7021	22.8896	22.8352	22.8357	22.8649	23.214	23.7023	21.8547	21.8485	21.9605	22.9779	22.8829	22.8175	22.8585	22.6084	22.7436	22.7574	22.4791	22.5629	19.109
d	0.798913	0.884263	0.812556	0.833332	0.574958	0.57005	1.05726	1.33309	1.32521	0.469654	0.498363	0.470819	1.40354	1.33057	1.2777	0.934849	0.793137	0.981962	1.40623	1.47599	1.43955	0.924158	1.10842	1.13021	1.31162	1.29861	1.32756	1.22285	1.21851	1.24588	1.24871	1.26973	1.26697	1.28084	1.10946	0.750531	1.87584	1.84176	1.80098	1.2797	1.32387	1.34558	1.38252	1.50441	1.38815	1.42502	1.57119	1.51946	5.20702
Fb	0.114781	0.122566	0.117127	0.114073	0.0879237	0.0860732	0.144163	0.171408	0.169181	0.0741186	0.0761703	0.0691637	0.161437	0.157481	0.154483	0.128087	0.116567	0.130828	0.169319	0.178047	0.173861	0.131535	0.147722	0.152075	0.154839	0.15494	0.157921	0.154649	0.153287	0.155233	0.161547	0.170787	0.171891	0.161702	0.149226	0.111199	0.171465	0.168441	0.16977	0.156609	0.158705	0.156782	0.16826	0.169862	0.166247	0.167153	0.173063	0.170046	0.179834
Xflex	22.7672	22.7027	22.6747	22.883	22.7434	22.8794	22.8122	22.7839	22.8069	22.7917	22.856	22.8782	22.7809	22.9063	22.9028	23.279	23.1375	23.1817	22.7527	22.6985	22.7467	22.9773	22.9662	22.9443	23.0837	23.1338	23.1254	23.1415	23.1392	23.0421	23.2359	23.2086	23.2052	23.2549	23.366	23.369	22.9853	22.9339	22.9991	23.3612	23.3251	23.2878	23.3781	23.284	23.2698	23.3316	23.239	23.2564	22.8788
Yflex	19.9256	19.8345	20.8226	20.5098	22.1165	21.9482	26.1403	25.0496	25.7809	25.8048	25.8811	26.986	16.5634	17.1062	17.8326	19.2723	20.5805	19.8621	21.6007	21.8119	22.2128	23.4521	23.0876	24.0393	16.0891	16.5604	17.4878	16.8712	17.0101	17.2568	21.0074	22.0927	23.0681	21.5286	22.4881	24.2066	14.3257	14.1597	14.0243	15.7375	15.3208	15.0099	19.4778	19.1932	18.6339	19.8301	18.7865	18.6707	9.47867
m	7.11325	7.02858	7.44126	7.25659	8.2329	8.19785	9.04994	8.63423	8.88622	10.0689	9.94667	10.5133	5.77246	6.01303	6.28267	6.84218	7.41737	7.05522	7.48876	7.60874	7.77343	8.28259	8.09963	8.44925	5.70259	5.89447	6.23768	5.98966	6.06214	6.13412	7.42559	7.84354	8.19531	7.61525	8.02677	8.89392	5.1367	5.10211	5.04619	5.62763	5.48078	5.37732	6.98398	6.90742	6.69036	7.12728	6.76272	6.73046	3.41428
Cy0	19.9983	19.9156	19.9079	20.0881	20.0784	20.2231	19.9556	19.9224	19.9438	20.2436	20.2693	20.3245	19.9674	20.1138	20.1136	20.4997	20.3943	20.4036	19.9135	19.8786	19.9339	20.1775	20.1523	20.1351	20.3166	20.3769	20.3725	20.3764	20.3838	20.2794	20.4504	20.4355	20.4323	20.4703	20.6016	20.6723	20.2632	20.2246	20.2872	20.6204	20.5876	20.5548	20.6374	20.5546	20.5343	20.5962	20.5123	20.5329	20.208
Input Molecular Number	31400												31400												31400												31400												31400
Amplification mix percentage	1												0.9												0.8												0.7												0.6
Runs	Run 1	Run 2	Run 3	Run 4	Run 5	Run 6	Run 7	Run 8	Run 9	Run 10	Run 11	Run 12	Run 1	Run 2	Run 3	Run 4	Run 5	Run 6	Run 7	Run 8	Run 9	Run 10	Run 11	Run 12	Run 1	Run 2	Run 3	Run 4	Run 5	Run 6	Run 7	Run 8	Run 9	Run 10	Run 11	Run 12	Run 1	Run 2	Run 3	Run 4	Run 5	Run 6	Run 7	Run 8	Run 9	Run 10	Run 11	Run 12	Run 1
Fmax	40.6042	42.1713	43.737	38.453	39.0169	40.16	52.7674	51.5568	53.554	47.7986	49.6121	52.4002	38.1325	40.6527	40.6995	36.0843	36.6872	38.4912	47.96	52.7191	53.4893	48.851	48.6836	47.0684	37.0334	35.2783	36.6236	35.4987	36.2171	38.0176	46.2421	44.2593	45.815	44.763	43.3432	43.6926	31.2285	31.22	33.1555	31.9225	31.2987	31.9108	39.8539	39.127	41.9694	39.7692	39.9057	42.2899	25.0469
b	1.48111	1.58434	1.67077	1.13966	1.2171	1.18845	1.81809	1.84988	1.84576	1.05038	1.26042	1.27271	1.55064	1.48517	1.22219	1.58557	1.6318	1.5895	1.64423	1.68976	1.6097	1.43544	1.06605	0.870936	1.50397	1.55061	1.48341	1.65317	1.51462	1.47552	1.6267	1.60658	1.61101	1.17226	1.33283	1.14959	1.67364	1.666	1.7509	1.73168	1.77551	1.76944	1.78651	1.6577	1.69164	1.65856	1.68944	1.65767	1.79814
c	26.0778	25.7978	25.5234	26.7783	26.6036	26.6722	25.2938	25.1303	25.24	26.9526	26.7598	26.7579	26.1759	26.5367	27.0185	26.003	25.8547	26.0142	25.8789	25.7219	26.0378	26.5897	27.0418	27.1632	26.5417	26.3403	26.5345	26.1083	26.5699	26.644	26.1126	26.146	26.2284	27.2947	26.9892	27.2208	26.0276	25.9741	25.5125	25.8491	25.5464	25.5894	25.8416	26.2658	26.0826	26.2959	26.0431	26.1149	25.8531
d	1.08575	1.24691	1.38554	0.706758	0.780221	0.754466	1.69537	1.771	1.75934	0.635155	0.819494	0.833539	1.20558	1.12071	0.801659	1.26544	1.36541	1.29137	1.36727	1.4639	1.32524	1.03651	0.655689	0.50776	1.17735	1.26492	1.14908	1.45605	1.19603	1.13525	1.391	1.35581	1.36327	0.759184	0.936927	0.740369	1.52873	1.52267	1.75815	1.68213	1.82411	1.81164	1.78988	1.49259	1.57289	1.49488	1.58499	1.51459	1.86018
Fb	0.134478	0.143932	0.152314	0.105868	0.109388	0.106759	0.176514	0.179736	0.181847	0.0928484	0.109273	0.113301	0.1388	0.134747	0.10945	0.147117	0.155381	0.148976	0.15957	0.171873	0.160809	0.133231	0.0975847	0.0768394	0.139599	0.1422	0.13897	0.155052	0.14242	0.142905	0.160304	0.16005	0.15957	0.108191	0.123446	0.109376	0.152885	0.150854	0.158077	0.156923	0.156158	0.158652	0.166916	0.163236	0.169762	0.156778	0.158503	0.159982	0.149023
Xflex	26.1997	26.1474	26.0683	26.3827	26.3015	26.3373	26.2535	26.1876	26.2828	26.4758	26.5089	26.5261	26.4658	26.706	26.7483	26.3763	26.3629	26.4207	26.3932	26.3659	26.4911	26.6411	26.5919	26.5729	26.7873	26.7047	26.7406	26.7294	26.841	26.8311	26.6495	26.635	26.7277	26.9717	26.9024	26.8753	26.7379	26.6746	26.5004	26.7496	26.6136	26.6408	26.8816	26.9298	26.8488	26.9627	26.8212	26.8031	26.9692
Yflex	20.1205	20.3797	20.7542	20.7269	20.6084	21.3528	24.2199	23.5128	24.4434	26.3091	25.9147	27.2751	18.5482	20.0262	21.3742	17.4164	17.4802	18.5039	22.8024	24.7734	25.5517	24.391	26.6199	27.1616	18.0958	17.027	17.976	16.7357	17.6524	18.7005	21.9275	21.0862	21.8007	23.7589	22.0721	23.3147	14.6211	14.6246	15.1801	14.7203	14.2573	14.5505	18.1743	18.3628	19.5237	18.6504	18.5379	19.783	11.4003
m	7.02435	7.08793	7.1618	7.49266	7.38162	7.6876	8.31817	8.0614	8.38085	9.69489	9.22129	9.70208	6.48936	7.07788	7.74175	6.08386	6.12855	6.50798	7.95377	8.65018	8.98999	8.60108	9.8526	10.4728	6.45584	6.08139	6.42924	5.94596	6.29633	6.6868	7.78471	7.49627	7.74909	8.70673	7.96575	8.58718	5.22615	5.24385	5.46895	5.27443	5.12981	5.24076	6.46672	6.57426	6.99423	6.68108	6.67045	7.1301	4.06947
Cy0	23.3736	23.3128	23.2129	23.6447	23.5393	23.5875	23.3843	23.3154	23.4096	23.7813	23.7223	23.7382	23.6503	23.9147	24.0157	23.5619	23.5613	23.6232	23.5665	23.5417	23.6847	23.8363	23.9099	23.994	24.0275	23.9517	23.9879	23.9669	24.0827	24.0773	23.8739	23.8649	23.9555	24.2677	24.1625	24.1857	23.9987	23.9432	23.7826	24.0183	23.8952	23.925	24.1228	24.1863	24.1059	24.2182	24.0896	24.0734	24.241
Input Molecular Number	3140												3140												3140												3140												3140
Amplification mix percentage	1												0.9												0.8												0.7												0.6
Runs	Run 1	Run 2	Run 3	Run 4	Run 5	Run 6	Run 7	Run 8	Run 9	Run 10	Run 11	Run 12	Run 1	Run 2	Run 3	Run 4	Run 5	Run 6	Run 7	Run 8	Run 9	Run 10	Run 11	Run 12	Run 1	Run 2	Run 3	Run 4	Run 5	Run 6	Run 7	Run 8	Run 9	Run 10	Run 11	Run 12	Run 1	Run 2	Run 3	Run 4	Run 5	Run 6	Run 7	Run 8	Run 9	Run 10	Run 11	Run 12	Run 1
Fmax	41.7125	42.6709	41.6025	40.6505	41.8363	42.9245	52.5464	54.2607	55.7522	49.8658	49.2026	47.7903	38.0404	38.5964	39.4901	40.0815	41.3356	41.1236	48.689	51.8836	54.0363	45.4774	45.0881	45.2212	37.4261	37.0151	38.0382	35.7124	34.5687	36.3939	47.2541	44.2885	46.6852	44.3998	44.2584	46.0507	30.361	29.946	32.1422	32.4946	32.9877	34.5071	38.7138	36.4901	40.2933	39.2642	37.4437	40.914	26.3646
b	1.57701	1.28648	1.07965	1.55001	1.64457	1.68856	1.74465	1.73122	1.60494	1.48105	1.10912	0.9003	1.47511	1.30597	0.971563	1.55826	1.43977	1.15484	1.63863	1.61947	1.36115	1.12584	0.95796	0.772048	1.47439	1.58782	1.51844	1.50846	1.52216	1.49079	1.60376	1.57952	1.60916	1.11203	1.33241	1.2757	1.71227	1.72036	1.69451	1.59991	1.58369	1.56333	1.61799	1.57969	1.62786	1.64254	1.62174	1.70491	1.99378
c	29.6486	30.1673	30.3702	29.4398	29.1735	28.9677	29.1069	29.1632	29.5953	29.9086	30.4281	30.5848	30.1464	30.4906	30.4768	29.8966	30.2493	30.7659	29.6216	29.5116	30.1252	30.5344	30.5489	30.5224	30.0863	29.7716	29.9594	30.0287	29.9761	30.1588	29.8751	29.8825	29.8347	30.9363	30.5227	30.6046	29.4236	29.4409	29.4276	29.9934	29.9659	30.0531	29.8508	29.9501	29.633	29.8098	29.849	29.3566	28.5379
d	1.22138	0.848594	0.65899	1.18944	1.34518	1.43454	1.50939	1.47959	1.22792	1.07148	0.680567	0.525594	1.09413	0.883754	0.578408	1.22335	1.05656	0.735216	1.35081	1.32462	0.933998	0.701499	0.569349	0.443376	1.11413	1.32218	1.20079	1.18583	1.21667	1.16173	1.31452	1.28789	1.35322	0.697531	0.928499	0.866423	1.58268	1.61852	1.5809	1.36915	1.35515	1.31716	1.36816	1.31442	1.42801	1.42208	1.39944	1.60791	2.56216
Fb	0.134526	0.10981	0.101976	0.13372	0.142915	0.147787	0.159054	0.159107	0.143002	0.127386	0.0965343	0.0886557	0.132505	0.118993	0.101221	0.139913	0.129116	0.103404	0.158549	0.160568	0.131139	0.103268	0.0921282	0.0901931	0.139343	0.137413	0.141193	0.130938	0.132778	0.133856	0.160324	0.159289	0.16078	0.112176	0.127407	0.122471	0.153271	0.152458	0.148946	0.139377	0.134334	0.137507	0.150188	0.148563	0.151114	0.153359	0.152972	0.153687	0.152188
Xflex	29.9639	29.9561	29.92	29.7087	29.6612	29.577	29.8252	29.8414	29.9249	30.0108	30.0013	30.0057	30.2791	30.3292	29.9449	30.2107	30.3285	30.4107	30.1144	29.9669	30.0323	30.1352	30.0093	29.8945	30.2456	30.215	30.2373	30.2858	30.2746	30.3823	30.3136	30.2821	30.3215	30.5357	30.4239	30.4217	30.2098	30.2693	30.2037	30.4961	30.4472	30.4837	30.3579	30.382	30.213	30.3882	30.394	30.1663	30.4137
Yflex	20.2248	22.1485	22.7425	19.8069	19.9505	20.2473	24.5551	25.4349	26.9694	24.7334	26.692	27.3848	18.8295	19.8916	22.1971	19.439	20.5803	21.976	23.1939	24.7913	27.5115	24.5295	25.4058	26.8858	18.4721	17.7153	18.5183	17.4239	16.794	17.8233	22.6235	21.2888	22.2413	23.9879	22.5794	23.8076	14.14	13.8982	14.9589	15.477	15.7325	16.5353	18.4257	17.4951	19.0332	18.5662	17.7602	18.9538	11.4855
m	7.00451	7.86396	8.32989	6.89525	6.90851	7.01396	8.41095	8.71192	9.21243	8.59363	9.71058	10.4454	6.62234	7.10294	8.33403	6.8146	7.29755	8.02489	8.07776	8.6665	9.71454	8.94487	9.58664	10.6614	6.55269	6.30318	6.6034	6.21932	6.00782	6.37681	7.95493	7.53022	7.8907	8.82239	8.11296	8.61881	5.00572	4.93868	5.35358	5.54015	5.66725	5.96233	6.52556	6.23636	6.82203	6.5817	6.33222	6.79874	4.08859
Cy0	27.115	27.1675	27.2142	26.8749	26.8148	26.7325	26.9435	26.9584	27.0284	27.1624	27.2724	27.401	27.4758	27.5622	27.3058	27.3992	27.5437	27.698	27.2823	27.1433	27.2273	27.416	27.3784	27.3896	27.4691	27.4481	27.4757	27.5263	27.5235	27.6293	27.51	27.4973	27.5436	27.8421	27.6722	27.6878	27.4463	27.5169	27.4652	27.7528	27.7186	27.7566	27.5804	27.6243	27.4673	27.6139	27.6376	27.4237	27.679
Input Molecular Number	314												314												314												314												314
Amplification mix percentage	1												0.9												0.8												0.7												0.6
Runs	Run 1	Run 2	Run 3	Run 4	Run 5	Run 6	Run 7	Run 8	Run 9	Run 10	Run 11	Run 12	Run 1	Run 2	Run 3	Run 4	Run 5	Run 6	Run 7	Run 8	Run 9	Run 10	Run 11	Run 12	Run 1	Run 2	Run 3	Run 4	Run 5	Run 6	Run 7	Run 8	Run 9	Run 10	Run 11	Run 12	Run 1	Run 2	Run 3	Run 4	Run 5	Run 6	Run 7	Run 8	Run 9	Run 10	Run 11	Run 12	Run 1
Fmax	40.816	40.1372	40.3871	41.7512	42.7312	41.8923	54.6402	55.0878	55.387	47.4007	46.7165	46.3478	38.1651	39.2945	40.8931	38.4168	38.9313	39.7333	47.2725	47.9947	51.0393	45.7107	46.724	47.9807	32.9925	33.9615	34.5915	37.8863	37.2182	38.3519	43.6059	42.7447	43.4081	45.2059	45.7871	46.2658	34.0843	32.7349	32.6202	32.2246	31.2785	33.4364	40.6647	39.4282	39.7724	41.9628	40.8488	40.9394	28.0835
b	1.35635	1.30219	1.10379	1.57755	1.32312	1.09932	1.64673	1.57269	1.45586	0.92442	0.837619	0.776783	1.45221	1.38587	1.38008	1.43791	1.26248	0.976267	1.65696	1.60042	1.62019	1.12406	1.09022	1.05795	1.67868	1.69921	1.74551	1.44205	1.51863	1.4941	1.58715	1.5196	1.53122	1.52895	1.57427	1.58856	1.57517	1.57121	1.55236	1.53352	1.57217	1.56174	1.7108	1.79881	1.85154	1.6304	1.61808	1.66553	1.79835
c	33.2429	33.486	33.4926	32.9127	33.8467	33.9502	33.1049	33.2734	33.3837	34.2118	34.0773	34.17	33.6989	33.8396	33.8897	33.9105	34.5063	34.0823	33.0682	33.3166	32.774	34.098	34.1631	33.9517	33.077	32.5245	32.3791	33.7059	33.4641	33.7933	33.1007	33.3853	33.2208	33.5341	33.4604	33.3781	33.1648	33.2941	33.5913	33.9887	33.64	34.0983	33.3955	33.0232	32.8286	33.1571	33.5728	33.4753	33.0186
d	0.916689	0.859999	0.674436	1.22175	0.881216	0.672465	1.31348	1.19376	1.02552	0.537654	0.478346	0.442694	1.04979	0.971223	0.971952	1.04237	0.839151	0.582737	1.36737	1.27542	1.32569	0.693305	0.667953	0.643544	1.4923	1.53899	1.67792	1.06507	1.19934	1.15965	1.29569	1.18921	1.21835	1.19133	1.28026	1.31666	1.31216	1.29974	1.26526	1.23087	1.30839	1.3033	1.58169	1.79922	1.94163	1.42184	1.39807	1.49224	1.84062
Fb	0.129807	0.124297	0.112294	0.130138	0.112959	0.103026	0.159112	0.153381	0.138034	0.102276	0.0954922	0.0866109	0.140394	0.135657	0.131958	0.123735	0.110922	0.100725	0.166947	0.160758	0.167868	0.121486	0.122849	0.109808	0.150757	0.154319	0.151486	0.132078	0.13729	0.133206	0.158989	0.154199	0.148118	0.148146	0.151588	0.148899	0.138201	0.138857	0.139409	0.137887	0.140453	0.137606	0.151895	0.1594	0.158807	0.147154	0.144366	0.149969	0.140675
Xflex	33.1249	33.2896	33.0579	33.2286	33.6794	33.514	33.5539	33.5519	33.4204	33.6382	33.4596	33.5371	33.7694	33.7992	33.8504	33.9701	34.2849	33.5551	33.5866	33.706	33.2308	33.6863	33.7232	33.4854	33.749	33.2571	33.2825	33.7968	33.7401	34.0146	33.5118	33.6486	33.5232	33.8017	33.8493	33.8151	33.5928	33.706	33.9565	34.3072	34.0626	34.512	34.1799	34.0797	34.0571	33.7309	34.115	34.142	34.1157
Yflex	20.8879	20.7988	21.9843	20.238	22.0163	22.8042	26.137	26.796	27.6976	27.0439	27.3265	27.559	19.046	19.8945	20.6917	19.1797	20.2637	22.2972	22.4849	23.0981	24.3944	24.7335	25.4782	26.3528	15.4974	15.8714	15.9388	18.8481	18.1222	18.7805	20.9406	20.8416	21.0644	22.0197	22.0191	22.1359	16.3459	15.731	15.7512	15.6368	15.0215	16.0562	18.8872	17.9603	17.9117	19.826	19.356	19.1933	12.776
m	7.31957	7.34087	7.98132	7.00922	7.75451	8.30307	8.95652	9.21858	9.58431	10.1906	10.5192	10.8524	6.66736	7.02459	7.34278	6.76375	7.28339	8.37104	7.77969	8.0334	8.52346	8.96492	9.31362	9.71283	5.47398	5.60661	5.66708	6.69386	6.45814	6.70159	7.3901	7.39519	7.50225	7.77697	7.79891	7.86638	5.83933	5.60853	5.61725	5.57635	5.36491	5.76754	6.70931	6.36068	6.32871	7.08615	6.92202	6.84603	4.55266
Cy0	30.3066	30.4902	30.3315	30.3784	30.8694	30.7924	30.6712	30.6784	30.5593	31.0045	30.88	31.0136	30.9549	31.0057	31.0684	31.1711	31.5331	30.9155	30.7393	30.8707	30.4082	30.9544	31.014	30.7948	30.973	30.4813	30.5234	31.0205	30.9766	31.252	30.7212	30.872	30.755	31.0084	31.0648	31.039	30.8408	30.9507	31.2021	31.5525	31.315	31.7758	31.4101	31.3062	31.2771	30.9746	31.3604	31.3823	31.3713
Input Molecular Number	31.4												31.4												31.4												31.4												31.4
Amplification mix percentage	1												0.9												0.8												0.7												0.6
Runs	Run 1	Run 2	Run 3	Run 4	Run 5	Run 6	Run 7	Run 8	Run 9	Run 10	Run 11	Run 12	Run 1	Run 2	Run 3	Run 4	Run 5	Run 6	Run 7	Run 8	Run 9	Run 10	Run 11	Run 12	Run 1	Run 2	Run 3	Run 4	Run 5	Run 6	Run 7	Run 8	Run 9	Run 10	Run 11	Run 12	Run 1	Run 2	Run 3	Run 4	Run 5	Run 6	Run 7	Run 8	Run 9	Run 10	Run 11	Run 12	Run 1
Fmax	41.446	40.7353	40.3773	50.5594	55.6437	59.1523	56.0701	58.3674	61.7963	61.1639	58.3094	58.1905	38.1243	39.5159	40.2354	38.6789	37.3387	39.6634	47.6519	52.2719	54.8737	53.1018	51.5298	49.463	34.5573	33.631	34.7197	34.0432	32.9993	35.4095	44.4205	44.2829	45.5514	45.2966	49.3056	48.8503	33.3064	32.1355	32.6712	29.9329	32.3934	30.6992	38.5655	40.363	39.303	40.5408	40.7674	39.785	27.4674
b	1.19084	1.13157	0.935322	1.39753	1.64253	1.55591	1.46802	1.63439	1.58277	1.44057	1.52754	1.43052	1.33892	1.32512	1.31226	1.49553	1.69316	1.70122	1.49923	1.5524	1.54167	1.369	1.27974	1.2913	1.3856	1.17057	1.34735	1.35102	1.36598	1.37616	1.33862	1.28258	1.48388	1.37637	1.45089	1.42454	1.36551	1.33024	1.41492	2.05226	1.96794	2.32152	1.45243	1.43342	1.43001	1.38709	1.43497	1.42137	1.79567
c	37.5438	37.3371	38.1993	38.1463	36.7512	37.7034	37.3674	36.2965	36.8967	36.9846	36.847	36.7401	37.5884	37.648	37.5611	36.6372	36.7482	36.8325	36.6754	36.5405	37.1069	37.7739	37.9016	37.1841	37.07	38.1314	36.9923	37.7933	37.7393	36.7218	37.9887	38.2523	37.4552	38.261	36.9644	37.4	37.2748	37.1525	37.6751	34.9216	35.4589	33.5494	38.0137	38.0191	38.0145	37.358	37.4406	37.0262	35.9271
d	0.747898	0.696751	0.549118	0.971709	1.3297	1.17056	1.03725	1.28268	1.20822	1.00633	1.11855	1.00124	0.909316	0.897353	0.888217	1.14092	1.48612	1.51462	1.11517	1.19872	1.18348	0.949117	0.858577	0.868031	0.983791	0.760605	0.955053	0.960766	0.982391	1.00155	0.932201	0.87278	1.13245	0.98909	1.08323	1.0471	0.988389	0.94491	1.05183	2.6351	2.30599	4.25938	1.09753	1.08264	1.08238	1.02418	1.0849	1.0679	1.79951
Fb	0.115596	0.108358	0.106019	0.0963212	0.114386	0.120206	0.131359	0.139601	0.133666	0.124279	0.152657	0.128471	0.127144	0.124756	0.116958	0.117545	0.124111	0.126733	0.126174	0.1452	0.135894	0.125687	0.116825	0.118162	0.135239	0.126141	0.127766	0.112564	0.107973	0.110338	0.121558	0.119519	0.128114	0.12144	0.131658	0.124973	0.11871	0.11793	0.129737	0.136838	0.137327	0.144854	0.130968	0.128004	0.126233	0.128207	0.129703	0.130598	0.131778
Xflex	37.1979	36.9282	37.6386	38.1062	37.2193	37.9484	37.4211	36.7034	37.196	36.9937	37.0181	36.7419	37.4611	37.5045	37.4055	36.8343	37.419	37.5388	36.8388	36.8219	37.3666	37.7025	37.7065	37.0014	37.0473	37.8111	36.9304	37.7392	37.715	36.724	37.8947	38.0778	37.6398	38.2459	37.0804	37.4655	37.2589	37.0771	37.7466	36.9101	37.1032	36.9135	38.1489	38.1329	38.1277	37.3912	37.5575	37.1196	36.9821
Yflex	22.0817	22.0187	22.9517	25.5171	26.5125	28.8315	27.9701	28.006	29.9555	30.669	28.6938	29.2168	19.5473	20.3069	20.7085	18.9805	17.5045	18.531	23.4639	25.4069	26.717	26.9478	26.6684	25.5488	17.4687	17.8884	17.6435	17.267	16.6645	17.8098	22.6381	22.862	22.3733	22.8179	24.4112	24.3355	16.8096	16.364	16.3079	12.9594	14.2529	12.648	19.075	20.006	19.4831	20.3056	20.199	19.7747	12.5324
m	7.89267	7.95109	8.65813	8.96438	9.17303	9.95152	9.65508	9.58072	10.3091	10.635	9.86496	10.1733	6.90772	7.20321	7.38132	6.72155	6.13611	6.51613	8.20701	8.87167	9.34528	9.54047	9.58446	9.15126	6.20372	6.55536	6.35062	6.22167	6.00648	6.43573	8.11526	8.26366	7.96117	8.19982	8.70145	8.69314	6.07592	5.93346	5.86142	4.52922	5.00314	4.36171	6.82474	7.2089	7.03585	7.36017	7.27767	7.13717	4.43903
Cy0	34.4294	34.1862	35.0123	35.2812	34.3539	35.0753	34.5513	33.8094	34.3162	34.1333	34.1404	33.8952	34.6681	34.72	34.6317	34.0455	34.6068	34.7339	34.0106	33.9908	34.5368	34.9042	34.9484	34.2354	34.2751	35.1208	34.1924	35.0001	34.9765	33.9909	35.1351	35.3401	34.8617	35.4928	34.3052	34.6949	34.5314	34.3589	35.0087	34.1093	34.3093	34.0802	35.3923	35.3933	35.3945	34.6672	34.8177	34.3855	34.2182
[truncated: 11 more columns]

## Sheet: Sigmoidal Fitting
Fitting of Fluorescence data using Sigmoidal Equation
Input Molecular Number	31400000						31400000						31400000						31400000						31400000
Amplification mix percentage	1						0.9						0.8						0.7						0.6
Runs	Run 1	Run 2	Run 3	Run 4	Run 5	Run 6	Run 1	Run 2	Run 3	Run 4	Run 5	Run 6	Run 1	Run 2	Run 3	Run 4	Run 5	Run 6	Run 1	Run 2	Run 3	Run 4	Run 5	Run 6	Run 1	Run 2	Run 3	Run 4	Run 5	Run 6
Fmax	43.6508	42.103	40.814	52.2872	56.2178	58.077	39.1789	38.267	38.1113	39.3564	38.0402	38.9311	33.3692	34.9498	37.214	37.181	37.3505	39.5406	30.495	31.6504	29.5381	31.0828	33.6224	32.1145	25.7881	25.3924	25.6109	26.8561	27.631	27.8342
b	1.50304	1.37754	1.2402	1.52368	1.53126	1.53278	1.27683	1.35363	1.2651	1.61621	1.62812	1.61479	1.47406	1.47404	1.49393	1.48082	1.44743	1.47113	1.56754	1.56241	1.5733	1.59502	1.57624	1.55045	1.5775	1.60851	1.64591	2.15352	2.10549	2.35712
c	15.6794	15.5401	15.3009	15.9892	16.0203	16.0666	15.6404	15.7242	15.6123	16.0627	16.0214	16.0811	15.938	15.8561	15.7953	16.2085	16.187	16.1331	15.832	15.7282	15.7678	15.9639	15.9157	15.9686	16.1503	16.1628	16.1519	16.5089	16.4314	16.4478
Fb	0.079679	0.169493	0.283633	0.0188664	-0.00248544	-0.0135651	0.245766	0.154807	0.249634	-0.0648308	-0.0713666	-0.0634636	0.0749065	0.0671009	0.0450536	0.056713	0.0808455	0.0540067	0.00199597	-0.00409623	-0.00401264	-0.0228986	-0.0286497	0.00398559	0.0166425	0.00106511	-0.0240924	-0.316527	-0.304195	-0.460357
F0	0.00128672	0.000530871	0.000178952	0.00144868	0.00160763	0.00162828	0.000187593	0.000345085	0.000166553	0.00190002	0.00202562	0.00184212	0.000672395	0.000744342	0.000952547	0.000655665	0.000519342	0.00068288	0.00125279	0.0013442	0.00131166	0.00139898	0.00138492	0.00108078	0.000922857	0.00109838	0.00140128	0.0125758	0.0112708	0.0259242
Input Molecular Number	3140000						3140000						3140000						3140000						3140000
Amplification mix percentage	1						0.9						0.8						0.7						0.6
Runs	Run 1	Run 2	Run 3	Run 4	Run 5	Run 6	Run 1	Run 2	Run 3	Run 4	Run 5	Run 6	Run 1	Run 2	Run 3	Run 4	Run 5	Run 6	Run 1	Run 2	Run 3	Run 4	Run 5	Run 6	Run 1	Run 2	Run 3	Run 4	Run 5	Run 6
Fmax	39.0592	38.7719	38.4898	44.2375	42.5438	41.1318	36.3657	37.6305	37.1347	39.6286	38.8026	38.7848	34.7675	34.7668	34.813	35.0509	35.721	38.5332	32.2052	31.2174	28.8842	32.7165	32.7449	32.5928	25.4284	26.2321	27.1345	28.228	26.6123	29.0241
b	1.35278	1.23319	1.22723	1.47688	1.40185	1.2693	1.4526	1.42644	1.46926	1.29147	1.30845	1.24642	1.42549	1.42195	1.43251	1.42868	1.42474	1.40435	1.47007	1.47765	1.4436	1.41808	1.42033	1.41593	1.55052	1.56254	1.6205	1.46734	1.46292	1.48202
c	19.1773	18.8411	18.8321	19.1312	19.0657	18.894	19.6221	19.5224	19.4896	19.1888	19.2214	19.0679	19.7718	19.747	19.6477	19.6322	19.6377	19.5211	19.7776	19.8543	19.7192	19.8255	19.7568	19.6915	19.8465	19.7481	19.4661	20.2179	20.0827	19.9659
Fb	0.181275	0.254735	0.25951	0.10375	0.161332	0.243332	0.108895	0.121632	0.0944458	0.221317	0.205764	0.245118	0.120156	0.120863	0.113307	0.123922	0.121616	0.135832	0.0890294	0.087375	0.105216	0.123417	0.121238	0.123202	0.0606501	0.0501982	0.0186052	0.0981209	0.100387	0.0838007
F0	2.72328e-05	8.9783e-06	8.33683e-06	0.000104717	5.27552e-05	1.41107e-05	4.94431e-05	4.28278e-05	6.43996e-05	1.39703e-05	1.61804e-05	8.80543e-06	3.2919e-05	3.23602e-05	3.84713e-05	3.77437e-05	3.68891e-05	3.53951e-05	4.62537e-05	4.56087e-05	3.37537e-05	2.77408e-05	2.97918e-05	2.97397e-05	7.02073e-05	8.51165e-05	0.000164667	2.92907e-05	2.9052e-05	4.09158e-05
Input Molecular Number	314000						314000						314000						314000						314000
Amplification mix percentage	1						0.9						0.8						0.7						0.6
Runs	Run 1	Run 2	Run 3	Run 4	Run 5	Run 6	Run 1	Run 2	Run 3	Run 4	Run 5	Run 6	Run 1	Run 2	Run 3	Run 4	Run 5	Run 6	Run 1	Run 2	Run 3	Run 4	Run 5	Run 6	Run 1	Run 2	Run 3	Run 4	Run 5	Run 6
Fmax	37.8636	38.4682	39.7124	39.3229	39.2421	38.8755	34.9233	35.7519	37.0225	37.782	39.0544	39.3218	33.5253	34.4553	36.5388	34.7303	34.999	35.6513	31.5746	31.1254	30.7159	32.6362	31.951	31.3899	23.2232	23.4683	24.1001	27.6135	28.6443	29.5007
b	1.34157	1.37366	1.34402	1.36304	1.22593	1.22108	1.50372	1.47862	1.46627	1.38325	1.32726	1.39406	1.46193	1.45377	1.45616	1.44338	1.43718	1.44634	1.52349	1.51207	1.50877	1.44215	1.44883	1.45066	1.69486	1.64987	1.71782	1.54635	1.57322	1.54183
c	22.6181	22.6212	22.5372	22.7612	22.3828	22.5145	22.9968	23.0881	23.0594	23.2346	22.9849	23.1698	23.2551	23.2985	23.3031	23.2696	23.2647	23.1816	23.3566	23.2937	23.3474	23.5159	23.5002	23.4725	23.6615	23.5347	23.4963	23.7974	23.6476	23.5808
Fb	0.172152	0.154261	0.17283	0.162394	0.235212	0.232269	0.0891988	0.0953032	0.0986594	0.144412	0.176056	0.135398	0.10042	0.101302	0.0968682	0.112238	0.111473	0.107692	0.0656618	0.0669094	0.0728542	0.109537	0.106822	0.102955	0.0294919	0.0374076	0.0120917	0.0670343	0.0460907	0.0615353
F0	1.804e-06	2.71151e-06	2.07227e-06	2.19999e-06	4.6183e-07	3.82012e-07	7.96737e-06	5.9146e-06	5.47615e-06	1.91587e-06	1.17695e-06	2.37951e-06	4.14015e-06	3.77692e-06	4.09916e-06	3.46093e-06	3.2646e-06	3.90239e-06	6.93759e-06	6.3495e-06	5.84647e-06	2.70413e-06	2.88531e-06	2.94883e-06	2.00848e-05	1.49782e-05	2.76544e-05	5.72245e-06	8.49174e-06	6.72577e-06
Input Molecular Number	31400						31400						31400						31400						31400
Amplification mix percentage	1						0.9						0.8						0.7						0.6
Runs	Run 1	Run 2	Run 3	Run 4	Run 5	Run 6	Run 1	Run 2	Run 3	Run 4	Run 5	Run 6	Run 1	Run 2	Run 3	Run 4	Run 5	Run 6	Run 1	Run 2	Run 3	Run 4	Run 5	Run 6	Run 1	Run 2	Run 3	Run 4	Run 5	Run 6
Fmax	40.6069	42.1765	43.7431	38.4339	39.004	40.1447	38.1361	40.6548	40.6902	36.0879	36.6897	38.4944	37.0347	35.2793	36.6251	35.4955	36.2184	38.0191	31.2242	31.2161	33.1473	31.9149	31.289	31.9005	25.0346	27.5686	26.7023	26.3908	26.675	27.5464
b	1.44206	1.48022	1.51726	1.30204	1.33385	1.32055	1.46287	1.4317	1.32514	1.47526	1.48693	1.47046	1.4281	1.44215	1.41893	1.48021	1.43165	1.41666	1.48058	1.47521	1.50001	1.49838	1.50947	1.50621	1.5214	1.54194	1.54091	1.56696	1.54708	1.53851
c	26.254	26.2913	26.2795	26.152	26.1363	26.1501	26.5874	26.78	26.6031	26.5284	26.5613	26.5845	26.8915	26.8531	26.8294	26.9629	26.9551	26.9123	26.9977	26.9314	26.8359	27.0626	26.9692	26.9923	27.3365	27.1407	27.0504	27.4173	27.3102	27.253
Fb	0.116487	0.0951957	0.0786462	0.180291	0.163365	0.169667	0.101811	0.110899	0.157773	0.103401	0.0981901	0.0991675	0.109401	0.101472	0.113403	0.0921697	0.110197	0.118656	0.0915664	0.0901346	0.0748009	0.08232	0.0735414	0.0755496	0.0820206	0.0643798	0.0705931	0.0644905	0.0669507	0.0668521
F0	5.03357e-07	8.15167e-07	1.31462e-06	7.27356e-08	1.20573e-07	1.00825e-07	4.87625e-07	3.0594e-07	7.77561e-08	5.59513e-07	6.40738e-07	5.41747e-07	2.45895e-07	2.8898e-07	2.24942e-07	4.3579e-07	2.41019e-07	2.13644e-07	3.76138e-07	3.6807e-07	5.6326e-07	4.57156e-07	5.44502e-07	5.25944e-07	3.93679e-07	6.25337e-07	6.34735e-07	6.64582e-07	5.74956e-07	5.58498e-07
Input Molecular Number	3136						3137						3138						3139						3140
Amplification mix percentage	1						0.9						0.8						0.7						0.6
Runs	Run 1	Run 2	Run 3	Run 4	Run 5	Run 6	Run 1	Run 2	Run 3	Run 4	Run 5	Run 6	Run 1	Run 2	Run 3	Run 4	Run 5	Run 6	Run 1	Run 2	Run 3	Run 4	Run 5	Run 6	Run 1	Run 2	Run 3	Run 4	Run 5	Run 6
Fmax	41.6998	42.6764	41.6076	40.6412	41.817	42.8993	38.0353	38.6015	39.4922	40.0679	41.3323	41.132	37.4197	36.9951	38.0262	35.7019	34.5566	36.3845	30.3288	29.9111	32.1079	32.4719	32.9661	34.4867	26.2888	28.6287	27.0975	26.9199	28.9385	28.6574
b	1.48071	1.36537	1.27523	1.46678	1.50286	1.5172	1.43207	1.36488	1.22228	1.46217	1.41357	1.2989	1.423	1.45679	1.43228	1.42821	1.43013	1.42025	1.49948	1.49805	1.48371	1.45336	1.44272	1.43524	1.58608	1.55059	1.64622	1.5201	1.50763	1.49075
c	30.0948	29.8467	29.6454	29.8221	29.8528	29.8079	30.3377	30.2479	29.591	30.3409	30.3643	30.209	30.3151	30.3902	30.3534	30.3941	30.3985	30.4776	30.4904	30.5612	30.4809	30.6906	30.6347	30.6541	30.937	30.8062	30.8449	30.9511	30.9483	30.7833
Fb	0.0976366	0.14249	0.183755	0.102226	0.0888958	0.0812469	0.117396	0.140686	0.202092	0.105106	0.119126	0.161284	0.121753	0.0946132	0.111657	0.105177	0.104375	0.110792	0.0982543	0.0964461	0.0917586	0.0985501	0.0942814	0.0993379	0.0692599	0.0780607	0.0502663	0.079162	0.0784177	0.0803371
F0	6.21297e-08	1.36958e-08	3.33474e-09	6.01202e-08	9.87428e-08	1.25888e-07	2.39801e-08	9.16103e-09	1.20881e-09	3.89864e-08	1.93816e-08	3.26316e-09	2.0943e-08	3.22317e-08	2.37889e-08	2.04352e-08	2.02906e-08	1.74271e-08	4.47626e-08	4.12999e-08	3.84247e-08	2.19032e-08	1.97823e-08	1.82764e-08	8.88591e-08	6.73785e-08	1.97538e-07	3.86659e-08	3.51881e-08	3.08509e-08
Input Molecular Number	314						314						314						314						314
Amplification mix percentage	1						0.9						0.8						0.7						0.6
Runs	Run 1	Run 2	Run 3	Run 4	Run 5	Run 6	Run 1	Run 2	Run 3	Run 4	Run 5	Run 6	Run 1	Run 2	Run 3	Run 4	Run 5	Run 6	Run 1	Run 2	Run 3	Run 4	Run 5	Run 6	Run 1	Run 2	Run 3	Run 4	Run 5	Run 6
Fmax	40.8265	40.1546	40.4203	41.7193	42.7488	41.9328	38.158	39.2986	40.8974	38.4104	38.9553	39.7777	32.9293	33.8967	34.5093	37.8768	37.1895	38.327	34.044	32.6968	32.5851	32.1925	31.2385	33.3904	27.9886	27.3305	25.4458	27.3733	29.5592	28.1529
b	1.39898	1.37571	1.29146	1.47944	1.38508	1.28871	1.42845	1.40006	1.39389	1.41769	1.34695	1.22621	1.48812	1.49515	1.50385	1.41153	1.4314	1.42284	1.44579	1.44598	1.43975	1.43378	1.44387	1.43534	1.51522	1.48839	1.57284	1.61488	1.57514	1.60808
c	33.067	33.1894	32.7977	33.3587	33.5953	33.2527	33.8011	33.7801	33.8319	33.9971	34.1704	33.2071	33.9943	33.5205	33.5923	33.8372	33.8544	34.108	33.761	33.8687	34.103	34.4367	34.2285	34.6744	34.4718	34.641	34.6324	34.3232	34.1716	34.3729
Fb	0.144338	0.149104	0.17884	0.0980858	0.134612	0.170892	0.133207	0.140153	0.136457	0.117663	0.137447	0.18718	0.105148	0.103205	0.0911262	0.123052	0.112568	0.112515	0.105284	0.108343	0.112155	0.114211	0.111048	0.107409	0.0867461	0.0917995	0.0840293	0.0658416	0.0674091	0.0651588
F0	2.21669e-09	1.33733e-09	3.7785e-10	6.7263e-09	1.25028e-09	2.60885e-10	2.0183e-09	1.30577e-09	1.17676e-09	1.47839e-09	3.7418e-10	6.89388e-11	3.95059e-09	6.21551e-09	6.86849e-09	1.47042e-09	1.98961e-09	1.48841e-09	2.45861e-09	2.19871e-09	1.68256e-09	1.19345e-09	1.58226e-09	1.0766e-09	3.68677e-09	2.13201e-09	6.96494e-09	1.60942e-08	1.11928e-08	1.46698e-08
Input Molecular Number	31.4						31.4						31.4						31.4						31.4
Amplification mix percentage	1						0.9						0.8						0.7						0.6
Runs	Run 1	Run 2	Run 3	Run 4	Run 5	Run 6	Run 1	Run 2	Run 3	Run 4	Run 5	Run 6	Run 1	Run 2	Run 3	Run 4	Run 5	Run 6	Run 1	Run 2	Run 3	Run 4	Run 5	Run 6	Run 1	Run 2	Run 3	Run 4	Run 5	Run 6
Fmax	41.5202	40.8146	40.5001	50.572	55.5038	59.0629	38.1507	39.5468	40.2689	38.641	37.1987	39.5041	34.5613	33.6921	34.7303	34.0541	33.004	35.4092	33.3092	32.1479	32.6574	29.6543	32.1301	30.2644	27.3211	26.6103	24.0703	24.7457	25.6061	25.5751
b	1.33457	1.3076	1.21491	1.41207	1.49822	1.47494	1.38635	1.37893	1.37091	1.43026	1.49622	1.49554	1.39369	1.30226	1.36979	1.37075	1.37473	1.37541	1.37121	1.35777	1.39	1.60443	1.57507	1.69865	1.51393	1.49923	1.58621	1.91255	1.74819	1.86054
c	37.0074	36.6913	37.2568	38.0877	37.398	38.0487	37.3996	37.4345	37.3291	36.9172	37.658	37.7875	37.0369	37.6371	36.9012	37.7141	37.7039	36.725	37.2516	37.0414	37.778	37.435	37.5663	37.6239	37.3211	37.6528	37.6373	37.11	37.7963	38.1354
Fb	0.158289	0.161456	0.190355	0.101081	0.0646286	0.0906452	0.139555	0.139395	0.133267	0.100863	0.0803048	0.0786331	0.13715	0.157374	0.133161	0.11698	0.109866	0.110155	0.119985	0.123996	0.124506	0.0636854	0.0667628	0.0476071	0.0863437	0.0885045	0.0840579	0.0278336	0.0410718	0.0307974
F0	3.76119e-11	2.65773e-11	1.94641e-12	9.76529e-11	8.01038e-10	3.69784e-10	7.33656e-11	6.41313e-11	6.01731e-11	2.38375e-10	4.36424e-10	4.20154e-10	9.9385e-11	9.45804e-12	6.93557e-11	3.83047e-11	4.04958e-11	8.97334e-11	5.29774e-11	4.56141e-11	5.13557e-11	2.18271e-09	1.40842e-09	7.27151e-09	5.37467e-10	3.29476e-10	1.19288e-09	9.26148e-08	1.04415e-08	3.20689e-08

## Sheet: Log10 Sigmoidal Fitting
Fitting of Log10 Fluorescence data using Sigmoidal Equation
Input Molecular Number	31400000						31400000						31400000						31400000						31400000
Amplification mix percentage	1						0.9						0.8						0.7						0.6
Runs	Run 1	Run 2	Run 3	Run 4	Run 5	Run 6	Run 1	Run 2	Run 3	Run 4	Run 5	Run 6	Run 1	Run 2	Run 3	Run 4	Run 5	Run 6	Run 1	Run 2	Run 3	Run 4	Run 5	Run 6	Run 1	Run 2	Run 3	Run 4	Run 5	Run 6
Fmax	43.748	42.286	41.1988	52.186	56.069	57.9078	39.5045	38.3934	38.4362	39.0818	37.7353	38.6581	33.3596	34.9358	37.1691	37.1456	37.3494	39.5074	30.3573	31.4976	29.3845	30.8912	33.4203	31.9728	25.6582	25.221	25.4016	25.9978	26.8106	26.6865
b	1.54928	1.46592	1.43376	1.48744	1.48202	1.48025	1.44961	1.42321	1.44183	1.48665	1.48065	1.4841	1.4753	1.47328	1.47603	1.46703	1.45441	1.46107	1.48705	1.47766	1.47974	1.48216	1.46809	1.47176	1.48831	1.48674	1.49536	1.55535	1.54885	1.59311
c	15.798	15.6148	15.4246	16.0039	16.0223	16.0682	15.7648	15.7939	15.7342	16.0493	15.992	16.0662	15.9876	15.9092	15.8391	16.2521	16.2343	16.1804	15.8581	15.7463	15.7831	15.9712	15.9196	15.9874	16.1739	16.1673	16.1467	16.2409	16.1845	16.083
Fb	0.117844	0.104891	0.112382	0.104525	0.1028	0.105843	0.116486	0.122262	0.115535	0.112934	0.115995	0.111872	0.115703	0.11528	0.109722	0.113879	0.118321	0.115537	0.11338	0.113841	0.111346	0.11326	0.113634	0.114143	0.118453	0.120983	0.116101	0.112387	0.107841	0.102291
F0	0.00163094	0.0010003	0.000876348	0.00110869	0.00113116	0.00111802	0.000747484	0.000581715	0.000700522	0.000800762	0.000769241	0.000768706	0.000655914	0.00071374	0.0008125	0.000573693	0.000530422	0.000612541	0.000709381	0.000741842	0.0006853	0.000645688	0.000652518	0.000612561	0.000489358	0.00047765	0.000519259	0.000758635	0.000776594	0.00110139
Input Molecular Number	3140000						3140000						3140000						3140000						3140000
Amplification mix percentage	1						0.9						0.8						0.7						0.6
Runs	Run 1	Run 2	Run 3	Run 4	Run 5	Run 6	Run 1	Run 2	Run 3	Run 4	Run 5	Run 6	Run 1	Run 2	Run 3	Run 4	Run 5	Run 6	Run 1	Run 2	Run 3	Run 4	Run 5	Run 6	Run 1	Run 2	Run 3	Run 4	Run 5	Run 6
Fmax	39.2559	39.1363	38.868	44.2521	42.7044	41.4868	36.3955	37.7108	37.135	39.9497	39.0701	39.1556	34.8381	34.8374	34.8692	35.123	35.7895	38.6519	32.2043	31.2045	28.893	32.8029	32.8319	32.6814	25.3468	26.1258	26.9428	28.2399	26.6304	29.0104
b	1.45549	1.4309	1.43385	1.48088	1.47502	1.44798	1.46591	1.46537	1.46583	1.45655	1.45096	1.44372	1.46267	1.45967	1.46033	1.46692	1.46073	1.46335	1.46473	1.46493	1.44811	1.46686	1.46902	1.4661	1.48026	1.47702	1.47526	1.47156	1.47177	1.46722
c	19.263	18.9751	18.9775	19.1583	19.1414	19.0296	19.669	19.5905	19.53	19.3234	19.3338	19.2167	19.8439	19.8172	19.7179	19.7	19.7028	19.6035	19.8319	19.9017	19.7639	19.908	19.844	19.7779	19.8723	19.7636	19.4438	20.2783	20.1455	20.017
Fb	0.125249	0.125404	0.129551	0.118544	0.124735	0.129168	0.125135	0.123702	0.12471	0.12569	0.12516	0.124941	0.127558	0.126753	0.128226	0.127583	0.126427	0.126497	0.124826	0.124982	0.125888	0.124449	0.124991	0.125134	0.123381	0.1232	0.124087	0.125335	0.12254	0.121365
F0	7.0167e-05	6.81419e-05	6.94344e-05	0.000106515	9.87673e-05	8.13506e-05	5.41831e-05	5.89348e-05	6.07374e-05	6.91702e-05	6.38155e-05	6.48789e-05	4.46691e-05	4.4245e-05	4.76912e-05	5.16704e-05	4.96446e-05	5.87817e-05	4.24336e-05	3.92778e-05	3.41609e-05	4.18559e-05	4.46383e-05	4.52454e-05	3.74595e-05	4.03552e-05	5.08726e-05	2.92549e-05	3.02557e-05	3.44789e-05
Input Molecular Number	314000						314000						314000						314000						314000
Amplification mix percentage	1						0.9						0.8						0.7						0.6
Runs	Run 1	Run 2	Run 3	Run 4	Run 5	Run 6	Run 1	Run 2	Run 3	Run 4	Run 5	Run 6	Run 1	Run 2	Run 3	Run 4	Run 5	Run 6	Run 1	Run 2	Run 3	Run 4	Run 5	Run 6	Run 1	Run 2	Run 3	Run 4	Run 5	Run 6
Fmax	38.055	38.5943	39.925	39.4821	39.6344	39.2599	34.8693	35.7179	37.0121	37.9141	39.3018	39.4439	33.5294	34.4415	36.5283	34.7718	35.0462	35.6899	31.4602	31.0174	30.6469	32.6881	31.9941	31.4324	22.9803	23.242	23.7831	27.539	28.4814	29.3894
b	1.44374	1.44185	1.44886	1.44553	1.43096	1.42559	1.46645	1.4546	1.45458	1.4506	1.44904	1.45062	1.45699	1.44412	1.44708	1.45921	1.45565	1.45856	1.44863	1.44127	1.45576	1.46306	1.46272	1.46438	1.48118	1.45712	1.45955	1.47864	1.45572	1.45844
c	22.6967	22.6741	22.6275	22.8218	22.528	22.6531	23.0076	23.1032	23.0853	23.2989	23.0936	23.2338	23.2919	23.3197	23.3298	23.3208	23.3192	23.2342	23.3469	23.2835	23.3644	23.5802	23.5643	23.5374	23.5814	23.4544	23.3694	23.8217	23.6188	23.5805
Fb	0.125071	0.125407	0.125855	0.121722	0.125592	0.121517	0.126594	0.124897	0.123863	0.121221	0.124616	0.119131	0.123027	0.123982	0.122593	0.125492	0.124157	0.124424	0.121487	0.119022	0.120431	0.12364	0.124553	0.120328	0.119939	0.119633	0.119155	0.11922	0.115497	0.120256
F0	5.66187e-06	5.71408e-06	6.58706e-06	5.49321e-06	5.76564e-06	4.93019e-06	5.35391e-06	4.51887e-06	4.73998e-06	4.01175e-06	4.71001e-06	4.36643e-06	3.82541e-06	3.34238e-06	3.63862e-06	3.98484e-06	3.86682e-06	4.30974e-06	3.15079e-06	2.9898e-06	3.28191e-06	3.27201e-06	3.22548e-06	3.28722e-06	2.79978e-06	2.37502e-06	2.64603e-06	2.77487e-06	2.55992e-06	2.79491e-06
Input Molecular Number	31400						31400						31400						31400						31400
Amplification mix percentage	1						0.9						0.8						0.7						0.6
Runs	Run 1	Run 2	Run 3	Run 4	Run 5	Run 6	Run 1	Run 2	Run 3	Run 4	Run 5	Run 6	Run 1	Run 2	Run 3	Run 4	Run 5	Run 6	Run 1	Run 2	Run 3	Run 4	Run 5	Run 6	Run 1	Run 2	Run 3	Run 4	Run 5	Run 6
Fmax	40.6137	42.0784	43.5943	38.6931	39.2091	40.39	38.0845	40.6605	40.8838	36.0755	36.6573	38.482	37.0613	35.2836	36.6555	35.4569	36.2565	38.0904	31.1989	31.1894	33.051	31.8439	31.1931	31.8009	24.949	27.4348	26.5919	26.2298	26.5271	27.4164
b	1.44706	1.44298	1.45623	1.4329	1.43621	1.43666	1.44182	1.43799	1.4222	1.46085	1.46066	1.45573	1.44033	1.44073	1.43483	1.45254	1.44459	1.44459	1.45594	1.45057	1.44224	1.44902	1.4448	1.44127	1.45418	1.44806	1.45443	1.45043	1.44178	1.44398
c	26.263	26.2643	26.2446	26.2424	26.2079	26.2359	26.5765	26.7893	26.6641	26.5476	26.5779	26.6056	26.9182	26.876	26.8545	26.9768	26.9923	26.9603	27.0216	26.9531	26.8283	27.0677	26.9637	26.9851	27.3231	27.112	27.038	27.3739	27.2719	27.231
Fb	0.120926	0.120079	0.120059	0.1226	0.118818	0.118202	0.118146	0.11598	0.114445	0.123346	0.126194	0.121507	0.117185	0.115791	0.117649	0.119978	0.119481	0.122072	0.118298	0.115974	0.114603	0.11858	0.114493	0.117206	0.114089	0.10936	0.114538	0.114371	0.114017	0.114009
F0	5.32762e-07	5.23975e-07	6.49281e-07	4.3043e-07	4.66024e-07	4.73503e-07	3.76333e-07	3.29894e-07	2.94569e-07	4.6228e-07	4.58986e-07	4.44494e-07	2.83401e-07	2.79277e-07	2.72797e-07	3.04727e-07	2.78332e-07	2.98929e-07	2.71537e-07	2.65673e-07	2.75769e-07	2.45689e-07	2.44915e-07	2.35004e-07	1.72562e-07	2.02775e-07	2.24477e-07	1.66857e-07	1.61733e-07	1.76995e-07
Input Molecular Number	3136						3137						3138						3139						3140
Amplification mix percentage	1						0.9						0.8						0.7						0.6
Runs	Run 1	Run 2	Run 3	Run 4	Run 5	Run 6	Run 1	Run 2	Run 3	Run 4	Run 5	Run 6	Run 1	Run 2	Run 3	Run 4	Run 5	Run 6	Run 1	Run 2	Run 3	Run 4	Run 5	Run 6	Run 1	Run 2	Run 3	Run 4	Run 5	Run 6
Fmax	41.5749	42.8187	41.9804	40.5478	41.6623	42.6954	38.1359	38.8441	40.0564	39.9959	41.3342	41.3706	37.6601	37.1061	38.2216	35.6565	34.5116	36.418	30.4056	29.9633	32.1765	32.4299	32.9293	34.4591	26.1187	28.5585	26.8916	26.7646	28.8012	28.5069
b	1.44413	1.43397	1.43482	1.43817	1.44579	1.44449	1.46792	1.46226	1.45574	1.43896	1.42572	1.40996	1.49808	1.48203	1.48744	1.42028	1.41913	1.43506	1.5049	1.49464	1.48629	1.43418	1.42723	1.4267	1.47091	1.48691	1.49969	1.43312	1.43346	1.41511
c	30.0546	29.8812	29.7547	29.7924	29.8127	29.7541	30.3885	30.3402	29.7891	30.323	30.3624	30.2702	30.4382	30.4662	30.4611	30.3781	30.3851	30.5008	30.577	30.6336	30.5589	30.6887	30.634	30.6562	30.8962	30.8251	30.8068	30.8977	30.9118	30.7304
Fb	0.114766	0.113304	0.117206	0.116652	0.119382	0.119331	0.115352	0.113147	0.118586	0.119805	0.117189	0.114196	0.116187	0.104846	0.114609	0.111972	0.113155	0.114179	0.119171	0.117858	0.113428	0.113465	0.107923	0.111557	0.112344	0.114759	0.107047	0.109655	0.109777	0.108133
F0	3.80596e-08	3.81739e-08	4.13826e-08	4.08652e-08	4.61797e-08	4.83767e-08	3.8965e-08	3.78654e-08	5.19513e-08	2.81967e-08	2.33078e-08	1.96296e-08	5.64666e-08	4.38151e-08	4.8803e-08	1.83254e-08	1.73491e-08	2.14199e-08	4.55862e-08	3.76221e-08	3.78608e-08	1.6516e-08	1.56987e-08	1.60486e-08	1.97098e-08	2.83398e-08	3.22308e-08	1.15966e-08	1.24192e-08	1.05647e-08
Input Molecular Number	314						314						314						314						314
Amplification mix percentage	1						0.9						0.8						0.7						0.6
Runs	Run 1	Run 2	Run 3	Run 4	Run 5	Run 6	Run 1	Run 2	Run 3	Run 4	Run 5	Run 6	Run 1	Run 2	Run 3	Run 4	Run 5	Run 6	Run 1	Run 2	Run 3	Run 4	Run 5	Run 6	Run 1	Run 2	Run 3	Run 4	Run 5	Run 6
Fmax	41.3774	40.7832	41.2135	41.5294	42.8279	42.3824	38.7636	39.9962	41.5234	38.5262	39.2463	40.3778	33.2292	34.0647	34.6074	38.1517	37.4329	38.5809	34.1428	32.885	32.8153	32.4187	31.4218	33.5467	28.0389	27.4537	25.4333	27.0988	29.3507	27.9608
b	1.53318	1.53583	1.5219	1.43635	1.43211	1.4456	1.56138	1.55623	1.53171	1.45813	1.45	1.44282	1.53652	1.50995	1.49605	1.48621	1.48896	1.48405	1.46291	1.48538	1.49144	1.49187	1.48827	1.47064	1.49525	1.4985	1.51284	1.46925	1.46781	1.49123
c	33.2762	33.4248	33.0759	33.2986	33.6021	33.3728	34.0543	34.0557	34.0663	34.0384	34.2559	33.3824	34.1699	33.6363	33.6799	33.9477	33.9656	34.2151	33.8238	33.9761	34.2264	34.553	34.3339	34.7583	34.5439	34.7437	34.6905	34.2477	34.1276	34.3437
Fb	0.122346	0.119411	0.120012	0.112387	0.112745	0.114465	0.123326	0.122603	0.118681	0.110524	0.108189	0.115926	0.120816	0.12406	0.117411	0.114695	0.113786	0.110963	0.114281	0.115151	0.116125	0.115712	0.116594	0.113438	0.109387	0.107443	0.115694	0.110642	0.106765	0.107809
F0	1.55179e-08	1.4414e-08	1.50103e-08	3.54959e-09	2.76516e-09	3.99198e-09	1.30711e-08	1.25369e-08	9.10447e-09	2.803e-09	2.15616e-09	3.61314e-09	7.3026e-09	7.20788e-09	5.7826e-09	4.58636e-09	4.63805e-09	3.74659e-09	3.10458e-09	3.82938e-09	3.54518e-09	2.83265e-09	3.00737e-09	1.82458e-09	2.59718e-09	2.33999e-09	2.79739e-09	2.04022e-09	2.34384e-09	2.7835e-09
Input Molecular Number	31.4						31.4						31.4						31.4						31.4
Amplification mix percentage	1						0.9						0.8						0.7						0.6
Runs	Run 1	Run 2	Run 3	Run 4	Run 5	Run 6	Run 1	Run 2	Run 3	Run 4	Run 5	Run 6	Run 1	Run 2	Run 3	Run 4	Run 5	Run 6	Run 1	Run 2	Run 3	Run 4	Run 5	Run 6	Run 1	Run 2	Run 3	Run 4	Run 5	Run 6
Fmax	42.4466	41.8324	41.9284	50.1913	54.735	58.7592	39.1279	40.5307	41.0463	38.5852	37.0286	39.2398	35.2632	34.5158	35.1901	34.3055	33.105	35.4318	33.6089	32.514	33.1208	29.1681	31.8006	29.6622	27.4241	26.78	24.0612	23.8433	24.9853	24.749
b	1.52202	1.52475	1.52257	1.40226	1.41105	1.44821	1.56201	1.551	1.51463	1.43198	1.45393	1.44204	1.53805	1.49834	1.47855	1.44601	1.42496	1.40925	1.45049	1.45765	1.48854	1.44206	1.46096	1.48426	1.50247	1.50618	1.52012	1.52445	1.49577	1.52998
c	37.2609	36.9789	37.6388	37.9837	37.2383	37.9934	37.7063	37.7304	37.5549	36.8989	37.6239	37.7288	37.29	37.9044	37.0606	37.7883	37.7255	36.7196	37.3537	37.1716	37.9464	37.2917	37.4929	37.4657	37.4068	37.7661	37.6957	36.7802	37.5978	37.8712
Fb	0.118344	0.113627	0.118667	0.0863107	0.085362	0.0989859	0.117499	0.116369	0.109809	0.0996394	0.0959308	0.0968954	0.123272	0.125851	0.119025	0.101041	0.0954723	0.0978146	0.107378	0.107611	0.116659	0.103	0.10178	0.103363	0.103825	0.102923	0.11234	0.10464	0.0936451	0.0974306
F0	9.90346e-10	1.22694e-09	7.70072e-10	8.6431e-11	1.89257e-10	2.37386e-10	1.28456e-09	1.10387e-09	6.99871e-10	2.48696e-10	2.13846e-10	1.7025e-10	1.04201e-09	3.56e-10	4.57684e-10	1.53485e-10	1.05211e-10	1.7116e-10	2.1993e-10	2.73564e-10	2.81118e-10	1.71421e-10	2.27516e-10	3.23419e-10	4.22241e-10	3.45357e-10	4.09036e-10	7.92953e-10	3.02853e-10	4.40124e-10
