# Supplementary material for: A new real-time PCR method to overcome significant quantitative inaccuracy due to slight amplification inhibition
Source: BMC Bioinformatics. 2008 Jul 30;9:326. doi: 10.1186/1471-2105-9-326 (PMC2533027; doi:10.1186/1471-2105-9-326)
Supplement: Additional file 3 — Windows Excel file containing the Ct Cp Cy0 SCF Log10 SCF elaborations. [file 1471-2105-9-326-S3.xls]

## Sheet: Ct
Input Molecular Number	Log10 Input Molecular Number	Amplification Mix Percentage	Dilution Factor	Ct	Estimated Log10 Input Molecular Number	Estimated Input Molecular Number	Estimated Input Molecular Number/Input Molecular Number	Relative Error	CV%	Dilution Factor * Estimated Input Molecular Number
31400000	7.49693	100	1	7.77	7.64371	4.40256e+07	1.40209	0.402091	0.0886145	4.40256e+07
31400000	7.49693	100	1	8.26	7.50543	3.20208e+07	1.01977	0.0197707		3.20208e+07
31400000	7.49693	100	1	8.19	7.52519	3.35109e+07	1.06722	0.0672248		3.35109e+07
31400000	7.49693	100	1	8.17	7.53083	3.39492e+07	1.08118	0.0811843		3.39492e+07
31400000	7.49693	100	1	8.13	7.54212	3.48431e+07	1.10965	0.109653		3.48431e+07
31400000	7.49693	100	1	8.1	7.55058	3.5529e+07	1.1315	0.131496		3.5529e+07
31400000	7.49693	100	1	8.04	7.56751	3.69415e+07	1.17648	0.17648		3.69415e+07
31400000	7.49693	100	1	8.01	7.57598	3.76686e+07	1.19964	0.199638		3.76686e+07
31400000	7.49693	100	1	7.9	7.60702	4.04595e+07	1.28852	0.28852		4.04595e+07
31400000	7.49693	100	1	8.06	7.56187	3.64645e+07	1.16129	0.16129		3.64645e+07
31400000	7.49693	100	1	8.06	7.56187	3.64645e+07	1.16129	0.16129		3.64645e+07
31400000	7.49693	100	1	7.98	7.58445	3.84101e+07	1.22325	0.223252		3.84101e+07
31400000	7.49693	90	1	8.56	7.42077	2.63497e+07	0.839161	-0.160839	0.234896	2.63497e+07
31400000	7.49693	90	1	8.83	7.34458	2.21097e+07	0.704131	-0.295869		2.21097e+07
31400000	7.49693	90	1	8.65	7.39538	2.48529e+07	0.791495	-0.208505		2.48529e+07
31400000	7.49693	90	1	8.77	7.36151	2.29887e+07	0.732125	-0.267875		2.29887e+07
31400000	7.49693	90	1	8.81	7.35023	2.23989e+07	0.713342	-0.286658		2.23989e+07
31400000	7.49693	90	1	8.87	7.3333	2.15425e+07	0.686066	-0.313934		2.15425e+07
31400000	7.49693	90	1	8.07	7.55905	3.62283e+07	1.15377	0.153769		3.62283e+07
31400000	7.49693	90	1	8.69	7.38409	2.42153e+07	0.771188	-0.228812		2.42153e+07
31400000	7.49693	90	1	8.02	7.57316	3.74247e+07	1.19187	0.191869		3.74247e+07
31400000	7.49693	90	1	8.03	7.57034	3.71823e+07	1.18415	0.184149		3.71823e+07
31400000	7.49693	90	1	8.08	7.55623	3.59937e+07	1.1463	0.146296		3.59937e+07
31400000	7.49693	90	1	8.12	7.54494	3.50703e+07	1.11689	0.116887		3.50703e+07
31400000	7.49693	80	1	8.82	7.34741	2.22539e+07	0.708721	-0.291279	0.207291	2.22539e+07
31400000	7.49693	80	1	8.93	7.31636	2.07188e+07	0.659834	-0.340166		2.07188e+07
31400000	7.49693	80	1	8.73	7.3728	2.3594e+07	0.751403	-0.248597		2.3594e+07
31400000	7.49693	80	1	8.91	7.32201	2.09898e+07	0.668465	-0.331535		2.09898e+07
31400000	7.49693	80	1	9.33	7.20349	1.59767e+07	0.508813	-0.491187		1.59767e+07
31400000	7.49693	80	1	9.1	7.26839	1.8552e+07	0.590829	-0.409171		1.8552e+07
31400000	7.49693	80	1	8.67	7.38973	2.45321e+07	0.781276	-0.218724		2.45321e+07
31400000	7.49693	80	1	8.42	7.46028	2.8859e+07	0.919077	-0.0809228		2.8859e+07
31400000	7.49693	80	1	8.24	7.51108	3.24396e+07	1.03311	0.0331095		3.24396e+07
31400000	7.49693	80	1	8.63	7.40102	2.5178e+07	0.801848	-0.198152		2.5178e+07
31400000	7.49693	80	1	8.35	7.48003	3.0202e+07	0.961846	-0.0381544		3.0202e+07
31400000	7.49693	80	1	8.38	7.47157	2.96189e+07	0.943278	-0.0567222		2.96189e+07
31400000	7.49693	70	1	9.14	7.2571	1.80761e+07	0.575671	-0.424329	0.137321	1.80761e+07
31400000	7.49693	70	1	8.66	7.39256	2.4692e+07	0.786369	-0.213631		2.4692e+07
31400000	7.49693	70	1	8.82	7.34741	2.22539e+07	0.708721	-0.291279		2.22539e+07
31400000	7.49693	70	1	9.24	7.22889	1.69389e+07	0.539455	-0.460545		1.69389e+07
31400000	7.49693	70	1	9.06	7.27968	1.90405e+07	0.606387	-0.393613		1.90405e+07
31400000	7.49693	70	1	9.27	7.22042	1.66119e+07	0.529041	-0.470959		1.66119e+07
31400000	7.49693	70	1	8.84	7.34176	2.19665e+07	0.699571	-0.300429		2.19665e+07
31400000	7.49693	70	1	8.61	7.40667	2.55074e+07	0.812336	-0.187664		2.55074e+07
31400000	7.49693	70	1	8.78	7.35869	2.28398e+07	0.727383	-0.272617		2.28398e+07
31400000	7.49693	70	1	8.87	7.3333	2.15425e+07	0.686066	-0.313934		2.15425e+07
31400000	7.49693	70	1	8.76	7.36434	2.31386e+07	0.736897	-0.263103		2.31386e+07
31400000	7.49693	70	1	8.83	7.34458	2.21097e+07	0.704131	-0.295869		2.21097e+07
31400000	7.49693	60	1	9.43	7.17527	1.49716e+07	0.476803	-0.523197	0.185845	1.49716e+07
31400000	7.49693	60	1	9.46	7.1668	1.46826e+07	0.467599	-0.532401		1.46826e+07
31400000	7.49693	60	1	9.4	7.18373	1.52663e+07	0.486189	-0.513811		1.52663e+07
31400000	7.49693	60	1	9.74	7.08779	1.22402e+07	0.389816	-0.610184		1.22402e+07
31400000	7.49693	60	1	9.61	7.12447	1.33191e+07	0.424175	-0.575825		1.33191e+07
31400000	7.49693	60	1	9.17	7.24864	1.77271e+07	0.564558	-0.435442		1.77271e+07
31400000	7.49693	60	1	8.99	7.29943	1.99266e+07	0.634605	-0.365395		1.99266e+07
31400000	7.49693	60	1	8.94	7.31354	2.05846e+07	0.65556	-0.34444		2.05846e+07
31400000	7.49693	60	1	8.92	7.31919	2.08538e+07	0.664135	-0.335865		2.08538e+07
31400000	7.49693	60	1	9.48	7.16116	1.4493e+07	0.461562	-0.538438		1.4493e+07
31400000	7.49693	60	1	9.56	7.13858	1.37589e+07	0.438182	-0.561818		1.37589e+07
31400000	7.49693	60	1	9.49	7.15834	1.43992e+07	0.458572	-0.541428		1.43992e+07
3140000	6.49693	100	10	12.29	6.3682	2.33455e+06	0.743486	-0.256514	0.235933	2.33455e+07
3140000	6.49693	100	10	12	6.45004	2.81863e+06	0.897653	-0.102347		2.81863e+07
3140000	6.49693	100	10	11.95	6.46415	2.91171e+06	0.927295	-0.0727048		2.91171e+07
3140000	6.49693	100	10	11.58	6.56856	3.70304e+06	1.17931	0.179312		3.70304e+07
3140000	6.49693	100	10	11.84	6.49519	3.12744e+06	0.995999	-0.00400078		3.12744e+07
3140000	6.49693	100	10	11.87	6.48672	3.06706e+06	0.976772	-0.0232278		3.06706e+07
3140000	6.49693	100	10	12.53	6.30048	1.99745e+06	0.636132	-0.363868		1.99745e+07
3140000	6.49693	100	10	11.49	6.59396	3.92605e+06	1.25033	0.250333		3.92605e+07
3140000	6.49693	100	10	12.53	6.30048	1.99745e+06	0.636132	-0.363868		1.99745e+07
3140000	6.49693	100	10	11.7	6.5347	3.42527e+06	1.09085	0.0908517		3.42527e+07
3140000	6.49693	100	10	12.19	6.39642	2.49128e+06	0.7934	-0.2066		2.49128e+07
3140000	6.49693	100	10	12.51	6.30612	2.02358e+06	0.644453	-0.355547		2.02358e+07
3140000	6.49693	90	10	12.49	6.31176	2.05005e+06	0.652882	-0.347118	0.245208	2.05005e+07
3140000	6.49693	90	10	12.33	6.35692	2.27465e+06	0.724412	-0.275588		2.27465e+07
3140000	6.49693	90	10	12.27	6.37385	2.36508e+06	0.753211	-0.246789		2.36508e+07
3140000	6.49693	90	10	11.98	6.45568	2.8555e+06	0.909394	-0.0906056		2.8555e+07
3140000	6.49693	90	10	12.05	6.43593	2.72853e+06	0.868958	-0.131042		2.72853e+07
3140000	6.49693	90	10	11.96	6.46133	2.89285e+06	0.921289	-0.0787106		2.89285e+07
3140000	6.49693	90	10	12	6.45004	2.81863e+06	0.897653	-0.102347		2.81863e+07
3140000	6.49693	90	10	12.58	6.28637	1.9336e+06	0.615797	-0.384203		1.9336e+07
3140000	6.49693	90	10	12.06	6.43311	2.71086e+06	0.86333	-0.13667		2.71086e+07
3140000	6.49693	90	10	12.15	6.40771	2.55687e+06	0.814291	-0.185709		2.55687e+07
3140000	6.49693	90	10	13.34	6.0719	1.18005e+06	0.375814	-0.624186		1.18005e+07
3140000	6.49693	90	10	13.04	6.15656	1.43403e+06	0.456699	-0.543301		1.43403e+07
3140000	6.49693	80	10	12.85	6.21018	1.62247e+06	0.516709	-0.483291	0.180946	1.62247e+07
3140000	6.49693	80	10	12.82	6.21864	1.6544e+06	0.52688	-0.47312		1.6544e+07
3140000	6.49693	80	10	12.68	6.25815	1.81196e+06	0.577057	-0.422943		1.81196e+07
3140000	6.49693	80	10	12.65	6.26661	1.84763e+06	0.588416	-0.411584		1.84763e+07
3140000	6.49693	80	10	12.66	6.26379	1.83566e+06	0.584605	-0.415395		1.83566e+07
3140000	6.49693	80	10	12.36	6.34845	2.23074e+06	0.710427	-0.289573		2.23074e+07
3140000	6.49693	80	10	12.63	6.27226	1.87179e+06	0.596112	-0.403888		1.87179e+07
3140000	6.49693	80	10	12.43	6.3287	2.13155e+06	0.678838	-0.321162		2.13155e+07
3140000	6.49693	80	10	12.49	6.31176	2.05005e+06	0.652882	-0.347118		2.05005e+07
3140000	6.49693	80	10	12.49	6.31176	2.05005e+06	0.652882	-0.347118		2.05005e+07
3140000	6.49693	80	10	12.51	6.30612	2.02358e+06	0.644453	-0.355547		2.02358e+07
3140000	6.49693	80	10	13.66	5.9816	958520	0.305261	-0.694739		9.5852e+06
3140000	6.49693	70	10	12.98	6.17349	1.49105e+06	0.474855	-0.525145	0.277164	1.49105e+07
3140000	6.49693	70	10	13.16	6.1227	1.32647e+06	0.422442	-0.577558		1.32647e+07
3140000	6.49693	70	10	13.36	6.06626	1.16482e+06	0.370961	-0.629039		1.16482e+07
3140000	6.49693	70	10	12.81	6.22146	1.66519e+06	0.530315	-0.469685		1.66519e+07
3140000	6.49693	70	10	13.02	6.1622	1.45279e+06	0.462673	-0.537327		1.45279e+07
3140000	6.49693	70	10	12.94	6.18478	1.53031e+06	0.487359	-0.512641		1.53031e+07
3140000	6.49693	70	10	13.76	5.95338	898219	0.286057	-0.713943		8.98219e+06
3140000	6.49693	70	10	13.64	5.98724	971058	0.309254	-0.690746		9.71058e+06
3140000	6.49693	70	10	14.03	5.87719	753686	0.240027	-0.759973		7.53686e+06
3140000	6.49693	70	10	13.23	6.10294	1.26749e+06	0.403658	-0.596342		1.26749e+07
3140000	6.49693	70	10	14.05	5.87155	743955	0.236928	-0.763072		7.43955e+06
3140000	6.49693	70	10	13.86	5.92516	841711	0.268061	-0.731939		8.41711e+06
3140000	6.49693	60	10	13.63	5.99007	977388	0.31127	-0.68873	0.189831	9.77388e+06
3140000	6.49693	60	10	13.34	6.0719	1.18005e+06	0.375814	-0.624186		1.18005e+07
3140000	6.49693	60	10	12.77	6.23275	1.70904e+06	0.544279	-0.455721		1.70904e+07
3140000	6.49693	60	10	13.48	6.0324	1.07745e+06	0.343136	-0.656864		1.07745e+07
3140000	6.49693	60	10	13.44	6.04368	1.10582e+06	0.352171	-0.647829		1.10582e+07
3140000	6.49693	60	10	13.16	6.1227	1.32647e+06	0.422442	-0.577558		1.32647e+07
3140000	6.49693	60	10	13.38	6.06061	1.14978e+06	0.366172	-0.633828		1.14978e+07
3140000	6.49693	60	10	13.17	6.11987	1.31788e+06	0.419706	-0.580294		1.31788e+07
3140000	6.49693	60	10	12.9	6.19607	1.5706e+06	0.500192	-0.499808		1.5706e+07
3140000	6.49693	60	10	12.96	6.17913	1.51055e+06	0.481067	-0.518933		1.51055e+07
3140000	6.49693	60	10	12.99	6.17067	1.48139e+06	0.47178	-0.52822		1.48139e+07
3140000	6.49693	60	10	12.74	6.24122	1.74268e+06	0.554993	-0.445007		1.74268e+07
314000	5.49693	100	100	15.58	5.43979	275293	0.876728	-0.123272	0.0692121	2.75293e+07
314000	5.49693	100	100	15.52	5.45673	286237	0.911583	-0.0884167		2.86237e+07
314000	5.49693	100	100	15.35	5.5047	319667	1.01805	0.0180493		3.19667e+07
314000	5.49693	100	100	15.55	5.44826	280712	0.893986	-0.106014		2.80712e+07
314000	5.49693	100	100	15.39	5.49341	311466	0.99193	-0.00806962		3.11466e+07
314000	5.49693	100	100	15.47	5.47084	295689	0.941686	-0.0583144		2.95689e+07
314000	5.49693	100	100	15.38	5.49623	313497	0.998397	-0.00160338		3.13497e+07
314000	5.49693	100	100	15.57	5.44262	277087	0.882443	-0.117557		2.77087e+07
314000	5.49693	100	100	15.62	5.42851	268230	0.854235	-0.145765		2.6823e+07
314000	5.49693	100	100	15.57	5.44262	277087	0.882443	-0.117557		2.77087e+07
314000	5.49693	100	100	15.64	5.42286	264767	0.843206	-0.156794		2.64767e+07
314000	5.49693	100	100	15.66	5.41722	261348	0.832319	-0.167681		2.61348e+07
314000	5.49693	90	100	16.1	5.29306	196361	0.625354	-0.374646	0.186319	1.96361e+07
314000	5.49693	90	100	15.9	5.34949	223611	0.712137	-0.287863		2.23611e+07
314000	5.49693	90	100	16.21	5.26201	182816	0.582217	-0.417783		1.82816e+07
314000	5.49693	90	100	16.1	5.29306	196361	0.625354	-0.374646		1.96361e+07
314000	5.49693	90	100	15.79	5.38053	240179	0.7649	-0.2351		2.40179e+07
314000	5.49693	90	100	15.99	5.3241	210910	0.671687	-0.328313		2.1091e+07
314000	5.49693	90	100	16.2	5.26484	184008	0.586012	-0.413988		1.84008e+07
314000	5.49693	90	100	15.97	5.32974	213668	0.680472	-0.319528		2.13668e+07
314000	5.49693	90	100	15.37	5.49905	315540	1.00491	0.00490501		3.1554e+07
314000	5.49693	90	100	16.17	5.2733	187630	0.597547	-0.402453		1.8763e+07
314000	5.49693	90	100	16.38	5.21404	163697	0.521329	-0.478671		1.63697e+07
314000	5.49693	90	100	16.07	5.30152	200226	0.637663	-0.362337		2.00226e+07
314000	5.49693	80	100	16.23	5.25637	180456	0.574699	-0.425301	0.142075	1.80456e+07
314000	5.49693	80	100	16.26	5.2479	176972	0.563605	-0.436395		1.76972e+07
314000	5.49693	80	100	16.17	5.2733	187630	0.597547	-0.402453		1.8763e+07
314000	5.49693	80	100	16.22	5.25919	181632	0.578446	-0.421554		1.81632e+07
314000	5.49693	80	100	16.23	5.25637	180456	0.574699	-0.425301		1.80456e+07
314000	5.49693	80	100	16.09	5.29588	197641	0.62943	-0.37057		1.97641e+07
314000	5.49693	80	100	16.2	5.26484	184008	0.586012	-0.413988		1.84008e+07
314000	5.49693	80	100	16	5.32127	209544	0.667336	-0.332664		2.09544e+07
314000	5.49693	80	100	17.02	5.03344	108004	0.343962	-0.656038		1.08004e+07
314000	5.49693	80	100	16.22	5.25919	181632	0.578446	-0.421554		1.81632e+07
314000	5.49693	80	100	16.24	5.25355	179287	0.570977	-0.429023		1.79287e+07
314000	5.49693	80	100	16	5.32127	209544	0.667336	-0.332664		2.09544e+07
314000	5.49693	70	100	16.47	5.18864	154399	0.491717	-0.508283	0.156032	1.54399e+07
314000	5.49693	70	100	16.47	5.18864	154399	0.491717	-0.508283		1.54399e+07
314000	5.49693	70	100	16.51	5.17736	150438	0.479101	-0.520899		1.50438e+07
314000	5.49693	70	100	16.66	5.13503	136467	0.434609	-0.565391		1.36467e+07
314000	5.49693	70	100	16.71	5.12092	132105	0.420716	-0.579284		1.32105e+07
314000	5.49693	70	100	16.71	5.12092	132105	0.420716	-0.579284		1.32105e+07
314000	5.49693	70	100	16.2	5.26484	184008	0.586012	-0.413988		1.84008e+07
314000	5.49693	70	100	16.2	5.26484	184008	0.586012	-0.413988		1.84008e+07
314000	5.49693	70	100	16.19	5.26766	185207	0.589832	-0.410168		1.85207e+07
314000	5.49693	70	100	16.12	5.28741	193826	0.617279	-0.382721		1.93826e+07
314000	5.49693	70	100	16.74	5.11245	129555	0.412595	-0.587405		1.29555e+07
314000	5.49693	70	100	16.17	5.2733	187630	0.597547	-0.402453		1.8763e+07
314000	5.49693	60	100	16.95	5.05319	113030	0.359968	-0.640032	0.100837	1.1303e+07
314000	5.49693	60	100	16.9	5.0673	116762	0.371854	-0.628146		1.16762e+07
314000	5.49693	60	100	16.76	5.10681	127882	0.407267	-0.592733		1.27882e+07
314000	5.49693	60	100	16.98	5.04473	110848	0.353019	-0.646981		1.10848e+07
314000	5.49693	60	100	16.82	5.08988	122992	0.391695	-0.608305		1.22992e+07
314000	5.49693	60	100	16.7	5.12374	132966	0.423459	-0.576541		1.32966e+07
314000	5.49693	60	100	16.86	5.07859	119837	0.381646	-0.618354		1.19837e+07
314000	5.49693	60	100	16.55	5.16607	146578	0.46681	-0.53319		1.46578e+07
314000	5.49693	60	100	16.56	5.16325	145629	0.463786	-0.536214		1.45629e+07
314000	5.49693	60	100	16.82	5.08988	122992	0.391695	-0.608305		1.22992e+07
314000	5.49693	60	100	16.78	5.10117	126231	0.402009	-0.597991		1.26231e+07
314000	5.49693	60	100	16.54	5.16889	147534	0.469853	-0.530147		1.47534e+07
31400	4.49693	100	1000	18.92	4.49728	31425.1	1.0008	0.000799799	0.065735	3.14251e+07
31400	4.49693	100	1000	18.88	4.50856	32252.6	1.02715	0.0271523		3.22526e+07
31400	4.49693	100	1000	18.74	4.54807	35324.1	1.12497	0.124972		3.53241e+07
31400	4.49693	100	1000	19.09	4.4493	28138.7	0.896138	-0.103862		2.81387e+07
31400	4.49693	100	1000	19.04	4.46341	29067.9	0.92573	-0.0742701		2.90679e+07
31400	4.49693	100	1000	19.01	4.47188	29640.1	0.943952	-0.0560478		2.96401e+07
31400	4.49693	100	1000	18.92	4.49728	31425.1	1.0008	0.000799799		3.14251e+07
31400	4.49693	100	1000	18.87	4.51139	32462.8	1.03385	0.0338482		3.24628e+07
31400	4.49693	100	1000	18.96	4.48599	30618.9	0.975123	-0.0248766		3.06189e+07
31400	4.49693	100	1000	18.98	4.48035	30223.5	0.962533	-0.0374667		3.02235e+07
31400	4.49693	100	1000	19.09	4.4493	28138.7	0.896138	-0.103862		2.81387e+07
31400	4.49693	100	1000	18.96	4.48599	30618.9	0.975123	-0.0248766		3.06189e+07
31400	4.49693	90	1000	19.46	4.34489	22125.5	0.704635	-0.295365	0.165272	2.21255e+07
31400	4.49693	90	1000	19.63	4.29692	19811.7	0.630945	-0.369055		1.98117e+07
31400	4.49693	90	1000	19.42	4.35618	22708.1	0.723189	-0.276811		2.27081e+07
31400	4.49693	90	1000	19.46	4.34489	22125.5	0.704635	-0.295365		2.21255e+07
31400	4.49693	90	1000	19.45	4.34772	22269.8	0.709228	-0.290772		2.22698e+07
31400	4.49693	90	1000	19.45	4.34772	22269.8	0.709228	-0.290772		2.22698e+07
31400	4.49693	90	1000	18.91	4.5001	31630	1.00732	0.00732385		3.163e+07
31400	4.49693	90	1000	19.07	4.45495	28506.8	0.907859	-0.0921407		2.85068e+07
31400	4.49693	90	1000	18.86	4.51421	32674.5	1.04059	0.0405876		3.26745e+07
31400	4.49693	90	1000	19.05	4.46059	28879.7	0.919734	-0.0802657		2.88797e+07
31400	4.49693	90	1000	19.17	4.42673	26713.4	0.850745	-0.149255		2.67134e+07
31400	4.49693	90	1000	19.2	4.41826	26197.7	0.834322	-0.165678		2.61977e+07
31400	4.49693	80	1000	19.72	4.27152	18686.3	0.595106	-0.404894	0.118841	1.86863e+07
31400	4.49693	80	1000	19.77	4.25741	18089	0.576083	-0.423917		1.8089e+07
31400	4.49693	80	1000	19.7	4.27717	18930.8	0.60289	-0.39711		1.89308e+07
31400	4.49693	80	1000	19.86	4.23202	17061.5	0.54336	-0.45664		1.70615e+07
31400	4.49693	80	1000	19.87	4.2292	16951	0.539841	-0.460159		1.6951e+07
31400	4.49693	80	1000	19.74	4.26588	18445.1	0.587423	-0.412577		1.84451e+07
31400	4.49693	80	1000	19.37	4.37029	23458	0.74707	-0.25293		2.3458e+07
31400	4.49693	80	1000	19.38	4.36747	23306.1	0.742231	-0.257769		2.33061e+07
31400	4.49693	80	1000	19.48	4.33925	21839.9	0.695537	-0.304463		2.18399e+07
31400	4.49693	80	1000	19.52	4.32796	21279.5	0.677692	-0.322308		2.12795e+07
31400	4.49693	80	1000	19.65	4.29128	19555.9	0.622799	-0.377201		1.95559e+07
31400	4.49693	80	1000	19.42	4.35618	22708.1	0.723189	-0.276811		2.27081e+07
31400	4.49693	70	1000	20.04	4.18122	15178.3	0.483385	-0.516615	0.103522	1.51783e+07
31400	4.49693	70	1000	20	4.19251	15578	0.496113	-0.503887		1.5578e+07
31400	4.49693	70	1000	19.81	4.24613	17624.9	0.561303	-0.438697		1.76249e+07
31400	4.49693	70	1000	20.16	4.14736	14039.8	0.447127	-0.552873		1.40398e+07
31400	4.49693	70	1000	20.12	4.15865	14409.5	0.4589	-0.5411		1.44095e+07
31400	4.49693	70	1000	20.12	4.15865	14409.5	0.4589	-0.5411		1.44095e+07
31400	4.49693	70	1000	19.86	4.23202	17061.5	0.54336	-0.45664		1.70615e+07
31400	4.49693	70	1000	20.17	4.14454	13948.8	0.444231	-0.555769		1.39488e+07
31400	4.49693	70	1000	19.88	4.22637	16841.2	0.536345	-0.463655		1.68412e+07
31400	4.49693	70	1000	19.82	4.24331	17510.8	0.557668	-0.442332		1.75108e+07
31400	4.49693	70	1000	19.74	4.26588	18445.1	0.587423	-0.412577		1.84451e+07
31400	4.49693	70	1000	19.78	4.25459	17971.8	0.572352	-0.427648		1.79718e+07
31400	4.49693	60	1000	20.66	4.00626	10145.3	0.323099	-0.676901	0.207875	1.01453e+07
31400	4.49693	60	1000	20.49	4.05424	11330.2	0.360834	-0.639166		1.13302e+07
31400	4.49693	60	1000	20.4	4.07963	12012.5	0.382564	-0.617436		1.20125e+07
31400	4.49693	60	1000	20.72	3.98933	9757.38	0.310745	-0.689255		9.75738e+06
31400	4.49693	60	1000	20.64	4.01191	10278	0.327325	-0.672675		1.0278e+07
31400	4.49693	60	1000	20.54	4.04013	10968	0.349299	-0.650701		1.0968e+07
31400	4.49693	60	1000	20.37	4.0881	12249	0.390095	-0.609905		1.2249e+07
31400	4.49693	60	1000	20.05	4.1784	15080	0.480255	-0.519745		1.508e+07
31400	4.49693	60	1000	20.11	4.16147	14503.4	0.461892	-0.538108		1.45034e+07
31400	4.49693	60	1000	20.09	4.16711	14693.1	0.467933	-0.532067		1.46931e+07
31400	4.49693	60	1000	19.86	4.23202	17061.5	0.54336	-0.45664		1.70615e+07
31400	4.49693	60	1000	19.83	4.24048	17397.4	0.554056	-0.445944		1.73974e+07
3140	3.49693	100	10000	22.69	3.43342	2712.8	0.863948	-0.136052	0.135671	2.7128e+07
3140	3.49693	100	10000	22.52	3.48139	3029.63	0.96485	-0.0351499		3.02963e+07
3140	3.49693	100	10000	22.5	3.48703	3069.26	0.977471	-0.0225295		3.06926e+07
3140	3.49693	100	10000	22.54	3.47575	2990.51	0.952393	-0.0476073		2.99051e+07
3140	3.49693	100	10000	22.68	3.43624	2730.48	0.86958	-0.13042		2.73048e+07
3140	3.49693	100	10000	22.4	3.51525	3275.31	1.04309	0.0430924		3.27531e+07
3140	3.49693	100	10000	22.24	3.5604	3634.15	1.15737	0.157373		3.63415e+07
3140	3.49693	100	10000	22.16	3.58298	3828.06	1.21913	0.219126		3.82806e+07
3140	3.49693	100	10000	22.05	3.61402	4111.68	1.30945	0.309452		4.11168e+07
3140	3.49693	100	10000	22.42	3.50961	3233.02	1.02962	0.0296247		3.23302e+07
3140	3.49693	100	10000	22.24	3.5604	3634.15	1.15737	0.157373		3.63415e+07
3140	3.49693	100	10000	22.19	3.57451	3754.16	1.19559	0.195592		3.75416e+07
3140	3.49693	90	10000	23.06	3.32901	2133.08	0.679324	-0.320676	0.253212	2.13308e+07
3140	3.49693	90	10000	23	3.34594	2217.88	0.706331	-0.293669		2.21788e+07
3140	3.49693	90	10000	22.51	3.48421	3049.38	0.97114	-0.0288602		3.04938e+07
3140	3.49693	90	10000	23.11	3.3149	2064.89	0.657608	-0.342392		2.06489e+07
3140	3.49693	90	10000	23.18	3.29514	1973.07	0.628368	-0.371632		1.97307e+07
3140	3.49693	90	10000	23.16	3.30079	1998.88	0.636587	-0.363413		1.99888e+07
3140	3.49693	90	10000	22.61	3.45599	2857.54	0.910045	-0.0899554		2.85754e+07
3140	3.49693	90	10000	22.28	3.54912	3540.91	1.12768	0.127679		3.54091e+07
3140	3.49693	90	10000	22.07	3.60838	4058.59	1.29255	0.292545		4.05859e+07
3140	3.49693	90	10000	22.49	3.48986	3089.27	0.983843	-0.0161575		3.08927e+07
3140	3.49693	90	10000	22.29	3.54629	3517.98	1.12038	0.120376		3.51798e+07
3140	3.49693	90	10000	22.5	3.48703	3069.26	0.977471	-0.0225295		3.06926e+07
3140	3.49693	80	10000	22.97	3.3544	2261.54	0.720235	-0.279765	0.12826	2.26154e+07
3140	3.49693	80	10000	23.19	3.29232	1960.3	0.624298	-0.375702		1.9603e+07
3140	3.49693	80	10000	23.05	3.33183	2146.98	0.683752	-0.316248		2.14698e+07
3140	3.49693	80	10000	23.4	3.23306	1710.26	0.544668	-0.455332		1.71026e+07
3140	3.49693	80	10000	23.46	3.21613	1644.86	0.523842	-0.476158		1.64486e+07
3140	3.49693	80	10000	23.43	3.2246	1677.24	0.534154	-0.465846		1.67724e+07
3140	3.49693	80	10000	22.89	3.37698	2382.2	0.758664	-0.241336		2.3822e+07
3140	3.49693	80	10000	23	3.34594	2217.88	0.706331	-0.293669		2.21788e+07
3140	3.49693	80	10000	23.02	3.34029	2189.24	0.697211	-0.302789		2.18924e+07
3140	3.49693	80	10000	22.98	3.35158	2246.89	0.71557	-0.28443		2.24689e+07
3140	3.49693	80	10000	22.99	3.34876	2232.34	0.710935	-0.289065		2.23234e+07
3140	3.49693	80	10000	22.91	3.37134	2351.45	0.748868	-0.251132		2.35145e+07
3140	3.49693	70	10000	23.5	3.20484	1602.66	0.510402	-0.489598	0.181658	1.60266e+07
3140	3.49693	70	10000	23.71	3.14558	1398.24	0.4453	-0.5547		1.39824e+07
3140	3.49693	70	10000	23.53	3.19638	1571.73	0.500549	-0.499451		1.57173e+07
3140	3.49693	70	10000	23.79	3.12301	1327.42	0.422744	-0.577256		1.32742e+07
3140	3.49693	70	10000	23.77	3.12865	1344.78	0.428273	-0.571727		1.34478e+07
3140	3.49693	70	10000	23.7	3.1484	1407.36	0.448203	-0.551797		1.40736e+07
3140	3.49693	70	10000	23.13	3.30925	2038.23	0.649118	-0.350882		2.03823e+07
3140	3.49693	70	10000	23.26	3.27257	1873.13	0.596539	-0.403461		1.87313e+07
3140	3.49693	70	10000	23.5	3.20484	1602.66	0.510402	-0.489598		1.60266e+07
3140	3.49693	70	10000	23.59	3.17945	1511.63	0.481411	-0.518589		1.51163e+07
3140	3.49693	70	10000	23.69	3.15123	1416.53	0.451125	-0.548875		1.41653e+07
3140	3.49693	70	10000	22.98	3.35158	2246.89	0.71557	-0.28443		2.24689e+07
3140	3.49693	60	10000	24.15	3.02142	1050.55	0.334571	-0.665429	0.145193	1.05055e+07
3140	3.49693	60	10000	23.83	3.11172	1293.36	0.411898	-0.588102		1.29336e+07
3140	3.49693	60	10000	23.91	3.08914	1227.85	0.391034	-0.608966		1.22785e+07
3140	3.49693	60	10000	24.29	2.98191	959.205	0.305479	-0.694521		9.59205e+06
3140	3.49693	60	10000	24.26	2.99038	978.087	0.311493	-0.688507		9.78087e+06
3140	3.49693	60	10000	24.12	3.02988	1071.23	0.341157	-0.658843		1.07123e+07
3140	3.49693	60	10000	23.86	3.10325	1268.39	0.403947	-0.596053		1.26839e+07
3140	3.49693	60	10000	24.1	3.03553	1085.25	0.345619	-0.654381		1.08525e+07
3140	3.49693	60	10000	23.76	3.13147	1353.55	0.431065	-0.568935		1.35355e+07
3140	3.49693	60	10000	23.86	3.10325	1268.39	0.403947	-0.596053		1.26839e+07
3140	3.49693	60	10000	23.83	3.11172	1293.36	0.411898	-0.588102		1.29336e+07
3140	3.49693	60	10000	23.55	3.19073	1551.43	0.494087	-0.505913		1.55143e+07
314	2.49693	100	100000	26.34	2.40342	253.175	0.806289	-0.193711	0.21932	2.53175e+07
314	2.49693	100	100000	25.92	2.52194	332.614	1.05928	0.0592798		3.32614e+07
314	2.49693	100	100000	26.18	2.44857	280.912	0.894625	-0.105375		2.80912e+07
314	2.49693	100	100000	26.05	2.48526	305.672	0.973477	-0.0265226		3.05672e+07
314	2.49693	100	100000	26.29	2.41753	261.535	0.832914	-0.167086		2.61535e+07
314	2.49693	100	100000	26.04	2.48808	307.665	0.979823	-0.0201766		3.07665e+07
314	2.49693	100	100000	25.73	2.57556	376.319	1.19847	0.198469		3.76319e+07
314	2.49693	100	100000	25.6	2.61224	409.488	1.3041	0.304103		4.09488e+07
314	2.49693	100	100000	25.34	2.68561	484.854	1.54412	0.544121		4.84854e+07
314	2.49693	100	100000	25.68	2.58967	388.746	1.23805	0.238045		3.88746e+07
314	2.49693	100	100000	25.44	2.65739	454.352	1.44698	0.446979		4.54352e+07
314	2.49693	100	100000	25.5	2.64046	436.979	1.39165	0.391653		4.36979e+07
314	2.49693	90	100000	27.01	2.21435	163.814	0.521702	-0.478298	0.448183	1.63814e+07
314	2.49693	90	100000	28.71	1.73463	54.2785	0.172861	-0.827139		5.42785e+06
314	2.49693	90	100000	27.15	2.17485	149.57	0.476339	-0.523661		1.4957e+07
314	2.49693	90	100000	26.77	2.28208	191.46	0.609745	-0.390255		1.9146e+07
314	2.49693	90	100000	27.03	2.20871	161.699	0.514966	-0.485034		1.61699e+07
314	2.49693	90	100000	26.11	2.46832	293.984	0.936256	-0.0637444		2.93984e+07
314	2.49693	90	100000	26.95	2.23128	170.327	0.542443	-0.457557		1.70327e+07
314	2.49693	90	100000	26.25	2.42882	268.422	0.854846	-0.145154		2.68422e+07
314	2.49693	90	100000	26.21	2.4401	275.489	0.877355	-0.122645		2.75489e+07
314	2.49693	90	100000	25.78	2.56145	364.29	1.16016	0.160159		3.6429e+07
314	2.49693	90	100000	25.77	2.56427	366.665	1.16772	0.167722		3.66665e+07
314	2.49693	90	100000	25.61	2.60942	406.836	1.29566	0.295657		4.06836e+07
314	2.49693	80	100000	27.09	2.19178	155.517	0.495276	-0.504724	0.242103	1.55517e+07
314	2.49693	80	100000	26.99	2.22	165.957	0.528526	-0.471474		1.65957e+07
314	2.49693	80	100000	26.49	2.36109	229.663	0.731412	-0.268588		2.29663e+07
314	2.49693	80	100000	26.55	2.34416	220.882	0.703445	-0.296555		2.20882e+07
314	2.49693	80	100000	26.59	2.33287	215.215	0.685398	-0.314602		2.15215e+07
314	2.49693	80	100000	26.84	2.26232	182.947	0.582633	-0.417367		1.82947e+07
314	2.49693	80	100000	25.87	2.53605	343.597	1.09426	0.0942593		3.43597e+07
314	2.49693	80	100000	26.11	2.46832	293.984	0.936256	-0.0637444		2.93984e+07
314	2.49693	80	100000	26.09	2.47397	297.83	0.948502	-0.051498		2.9783e+07
314	2.49693	80	100000	26.08	2.47679	299.771	0.954685	-0.0453149		2.99771e+07
314	2.49693	80	100000	26.27	2.42317	264.956	0.843808	-0.156192		2.64956e+07
314	2.49693	80	100000	26.25	2.42882	268.422	0.854846	-0.145154		2.68422e+07
314	2.49693	70	100000	26.67	2.3103	204.314	0.65068	-0.34932	0.234255	2.04314e+07
314	2.49693	70	100000	27.15	2.17485	149.57	0.476339	-0.523661		1.4957e+07
314	2.49693	70	100000	27.55	2.06197	115.337	0.367316	-0.632684		1.15337e+07
314	2.49693	70	100000	27.49	2.0789	119.922	0.381919	-0.618081		1.19922e+07
314	2.49693	70	100000	27.29	2.13534	136.565	0.43492	-0.56508		1.36565e+07
314	2.49693	70	100000	27.63	2.03939	109.495	0.34871	-0.65129		1.09495e+07
314	2.49693	70	100000	27.02	2.21153	162.753	0.518323	-0.481677		1.62753e+07
314	2.49693	70	100000	26.94	2.23411	171.437	0.545979	-0.454021		1.71437e+07
314	2.49693	70	100000	26.95	2.23128	170.327	0.542443	-0.457557		1.70327e+07
314	2.49693	70	100000	26.45	2.37238	235.711	0.750671	-0.249329		2.35711e+07
314	2.49693	70	100000	26.84	2.26232	182.947	0.582633	-0.417367		1.82947e+07
314	2.49693	70	100000	26.83	2.26515	184.139	0.586431	-0.413569		1.84139e+07
314	2.49693	60	100000	27.79	1.99424	98.6832	0.314278	-0.685722	0.280052	9.86832e+06
314	2.49693	60	100000	27.84	1.98013	95.5287	0.304231	-0.695769		9.55287e+06
314	2.49693	60	100000	28.17	1.88701	77.0923	0.245517	-0.754483		7.70923e+06
314	2.49693	60	100000	27.47	2.08454	121.491	0.386914	-0.613086		1.21491e+07
314	2.49693	60	100000	27.25	2.14663	140.161	0.446372	-0.553628		1.40161e+07
314	2.49693	60	100000	27.45	2.09019	123.08	0.391975	-0.608025		1.2308e+07
314	2.49693	60	100000	27.56	2.05915	114.59	0.364937	-0.635063		1.1459e+07
314	2.49693	60	100000	27.23	2.15227	141.994	0.45221	-0.54779		1.41994e+07
314	2.49693	60	100000	27.62	2.04222	110.209	0.350983	-0.649017		1.10209e+07
314	2.49693	60	100000	26.65	2.31594	206.986	0.659191	-0.340809		2.06986e+07
314	2.49693	60	100000	27.19	2.16356	145.733	0.464118	-0.535882		1.45733e+07
314	2.49693	60	100000	26.88	2.25104	178.253	0.567685	-0.432315		1.78253e+07
31.4	1.49693	100	1000000	29.79	1.42986	26.9068	0.856903	-0.143097	0.30158	2.69068e+07
31.4	1.49693	100	1000000	29.42	1.53427	34.2194	1.08979	0.0897891		3.42194e+07
31.4	1.49693	100	1000000	30.42	1.25208	17.8682	0.569051	-0.430949		1.78682e+07
31.4	1.49693	100	1000000	30.55	1.2154	16.4209	0.522958	-0.477042		1.64209e+07
31.4	1.49693	100	1000000	29.67	1.46372	29.0887	0.926392	-0.0736082		2.90887e+07
31.4	1.49693	100	1000000	30.14	1.33109	21.4336	0.682598	-0.317402		2.14336e+07
31.4	1.49693	100	1000000	29.71	1.45244	28.3424	0.902624	-0.0973756		2.83424e+07
31.4	1.49693	100	1000000	29.1	1.62457	42.1282	1.34166	0.341663		4.21282e+07
31.4	1.49693	100	1000000	29.47	1.52016	33.1255	1.05495	0.0549525		3.31255e+07
31.4	1.49693	100	1000000	29.2	1.59635	39.4779	1.25726	0.257258		3.94779e+07
31.4	1.49693	100	1000000	29.22	1.59071	38.9682	1.24103	0.241025		3.89682e+07
31.4	1.49693	100	1000000	29.01	1.64997	44.6653	1.42246	0.422462		4.46653e+07
31.4	1.49693	90	1000000	30.55	1.2154	16.4209	0.522958	-0.477042	0.28681	1.64209e+07
31.4	1.49693	90	1000000	30.57	1.20975	16.2089	0.516206	-0.483794		1.62089e+07
31.4	1.49693	90	1000000	30.05	1.35649	22.7244	0.723706	-0.276294		2.27244e+07
31.4	1.49693	90	1000000	29.68	1.4609	28.9003	0.920392	-0.0796081		2.89003e+07
31.4	1.49693	90	1000000	30.38	1.26337	18.3387	0.584035	-0.415965		1.83387e+07
31.4	1.49693	90	1000000	30.43	1.24926	17.7525	0.565366	-0.434634		1.77525e+07
31.4	1.49693	90	1000000	29.52	1.50605	32.0666	1.02123	0.0212295		3.20666e+07
31.4	1.49693	90	1000000	29.32	1.56249	36.5167	1.16295	0.162951		3.65167e+07
31.4	1.49693	90	1000000	29.87	1.40729	25.5438	0.813498	-0.186502		2.55438e+07
31.4	1.49693	90	1000000	30.15	1.32827	21.2948	0.678177	-0.321823		2.12948e+07
31.4	1.49693	90	1000000	30.2	1.31416	20.614	0.656498	-0.343502		2.0614e+07
31.4	1.49693	90	1000000	29.52	1.50605	32.0666	1.02123	0.0212295		3.20666e+07
31.4	1.49693	80	1000000	30.18	1.31981	20.8837	0.665085	-0.334915	0.311639	2.08837e+07
31.4	1.49693	80	1000000	30.82	1.1392	13.7786	0.438809	-0.561191		1.37786e+07
31.4	1.49693	80	1000000	29.84	1.41575	26.0467	0.829511	-0.170489		2.60467e+07
31.4	1.49693	80	1000000	30.66	1.18436	15.2882	0.486884	-0.513116		1.52882e+07
31.4	1.49693	80	1000000	30.77	1.15331	14.2336	0.453299	-0.546701		1.42336e+07
31.4	1.49693	80	1000000	29.73	1.44679	27.9765	0.89097	-0.10903		2.79765e+07
31.4	1.49693	80	1000000	30.63	1.19282	15.5891	0.496468	-0.503532		1.55891e+07
31.4	1.49693	80	1000000	30.81	1.14203	13.8684	0.441669	-0.558331		1.38684e+07
31.4	1.49693	80	1000000	30.46	1.24079	17.4098	0.554452	-0.445548		1.74098e+07
31.4	1.49693	80	1000000	31.05	1.0743	11.8659	0.377895	-0.622105		1.18659e+07
31.4	1.49693	80	1000000	29.71	1.45244	28.3424	0.902624	-0.0973756		2.83424e+07
31.4	1.49693	80	1000000	30.18	1.31981	20.8837	0.665085	-0.334915		2.08837e+07
31.4	1.49693	70	1000000	30.37	1.26619	18.4583	0.587843	-0.412157	0.224158	1.84583e+07
31.4	1.49693	70	1000000	30.27	1.29441	19.6974	0.627307	-0.372693		1.96974e+07
31.4	1.49693	70	1000000	30.79	1.14767	14.0498	0.447446	-0.552554		1.40498e+07
31.4	1.49693	70	1000000	30.6	1.20129	15.896	0.506241	-0.493759		1.5896e+07
31.4	1.49693	70	1000000	30.58	1.20693	16.1039	0.512863	-0.487137		1.61039e+07
31.4	1.49693	70	1000000	30.55	1.2154	16.4209	0.522958	-0.477042		1.64209e+07
31.4	1.49693	70	1000000	31.17	1.04044	10.9758	0.349549	-0.650451		1.09758e+07
31.4	1.49693	70	1000000	31.13	1.05173	11.2649	0.358753	-0.641247		1.12649e+07
31.4	1.49693	70	1000000	31.2	1.03197	10.764	0.342801	-0.657199		1.0764e+07
31.4	1.49693	70	1000000	30.34	1.27466	18.8216	0.599414	-0.400586		1.88216e+07
31.4	1.49693	70	1000000	30.51	1.22668	16.8533	0.536728	-0.463272		1.68533e+07
31.4	1.49693	70	1000000	30.12	1.33674	21.7139	0.691526	-0.308474		2.17139e+07
31.4	1.49693	60	1000000	30.55	1.2154	16.4209	0.522958	-0.477042	0.476024	1.64209e+07
31.4	1.49693	60	1000000	30.96	1.0997	12.5805	0.400653	-0.599347		1.25805e+07
31.4	1.49693	60	1000000	30.97	1.09688	12.499	0.398058	-0.601942		1.2499e+07
31.4	1.49693	60	1000000	29.91	1.396	24.8885	0.792627	-0.207373		2.48885e+07
31.4	1.49693	60	1000000	30.81	1.14203	13.8684	0.441669	-0.558331		1.38684e+07
31.4	1.49693	60	1000000	30.98	1.09405	12.4181	0.39548	-0.60452		1.24181e+07
31.4	1.49693	60	1000000	32.75	0.594576	3.93166	0.125212	-0.874788		3.93166e+06
31.4	1.49693	60	1000000	31.55	0.933205	8.57443	0.273071	-0.726929		8.57443e+06
31.4	1.49693	60	1000000	31.07	1.06866	11.7127	0.373016	-0.626984		1.17127e+07
31.4	1.49693	60	1000000	31.87	0.842904	6.96473	0.221807	-0.778193		6.96473e+06
31.4	1.49693	60	1000000	32.22	0.744137	5.54801	0.176688	-0.823312		5.54801e+06
31.4	1.49693	60	1000000	31.32	0.998109	9.95656	0.317088	-0.682912		9.95656e+06
							Mean RE	-0.318418	Mean CV%	0.396784

## Sheet: Ct Standard Curve
Input Molecular Number	Log10 Input Molecular Number	Amplification Mix Percentage	Dilution Factor	Ct
31400000	7.49693	100	1	7.77
31400000	7.49693	100	1	8.26
31400000	7.49693	100	1	8.19
31400000	7.49693	100	1	8.17
31400000	7.49693	100	1	8.13
31400000	7.49693	100	1	8.1
31400000	7.49693	100	1	8.04
31400000	7.49693	100	1	8.01
31400000	7.49693	100	1	7.9
31400000	7.49693	100	1	8.06
31400000	7.49693	100	1	8.06
31400000	7.49693	100	1	7.98
3140000	6.49693	100	10	12.29
3140000	6.49693	100	10	12
3140000	6.49693	100	10	11.95
3140000	6.49693	100	10	11.58
3140000	6.49693	100	10	11.84
3140000	6.49693	100	10	11.87
3140000	6.49693	100	10	12.53
3140000	6.49693	100	10	11.49
3140000	6.49693	100	10	12.53
3140000	6.49693	100	10	11.7
3140000	6.49693	100	10	12.19
3140000	6.49693	100	10	12.51
314000	5.49693	100	100	15.58
314000	5.49693	100	100	15.52
314000	5.49693	100	100	15.35
314000	5.49693	100	100	15.55
314000	5.49693	100	100	15.39
314000	5.49693	100	100	15.47
314000	5.49693	100	100	15.38
314000	5.49693	100	100	15.57
314000	5.49693	100	100	15.62
314000	5.49693	100	100	15.57
314000	5.49693	100	100	15.64
314000	5.49693	100	100	15.66
31400	4.49693	100	1000	18.92
31400	4.49693	100	1000	18.88
31400	4.49693	100	1000	18.74
31400	4.49693	100	1000	19.09
31400	4.49693	100	1000	19.04
31400	4.49693	100	1000	19.01
31400	4.49693	100	1000	18.92
31400	4.49693	100	1000	18.87
31400	4.49693	100	1000	18.96
31400	4.49693	100	1000	18.98
31400	4.49693	100	1000	19.09
31400	4.49693	100	1000	18.96
3140	3.49693	100	10000	22.69
3140	3.49693	100	10000	22.52
3140	3.49693	100	10000	22.5
3140	3.49693	100	10000	22.54
3140	3.49693	100	10000	22.68
3140	3.49693	100	10000	22.4
3140	3.49693	100	10000	22.24
3140	3.49693	100	10000	22.16
3140	3.49693	100	10000	22.05
3140	3.49693	100	10000	22.42
3140	3.49693	100	10000	22.24
3140	3.49693	100	10000	22.19
314	2.49693	100	100000	26.34
314	2.49693	100	100000	25.92
314	2.49693	100	100000	26.18
314	2.49693	100	100000	26.05
314	2.49693	100	100000	26.29
314	2.49693	100	100000	26.04
314	2.49693	100	100000	25.73
314	2.49693	100	100000	25.6
314	2.49693	100	100000	25.34
314	2.49693	100	100000	25.68
314	2.49693	100	100000	25.44
314	2.49693	100	100000	25.5
31.4	1.49693	100	1000000	29.79
31.4	1.49693	100	1000000	29.42
31.4	1.49693	100	1000000	30.42
31.4	1.49693	100	1000000	30.55
31.4	1.49693	100	1000000	29.67
31.4	1.49693	100	1000000	30.14
31.4	1.49693	100	1000000	29.71
31.4	1.49693	100	1000000	29.1
31.4	1.49693	100	1000000	29.47
31.4	1.49693	100	1000000	29.2
31.4	1.49693	100	1000000	29.22
31.4	1.49693	100	1000000	29.01

## Sheet: Cp
Input Molecular Number	Log10 Input Molecular Number	Amplification Mix Percentage	Dilution Factor	Cp	Estimated Log10 Input Molecular Number	Estimated Input Molecular Number	Estimated Input Molecular Number/Input Molecular Number	Relative Error	CV%	Dilution Factor * Estimated Input Molecular Number
31400000	7.49693	100	1	12.33	7.51869	3.30134e+07	1.05138	0.0513806	0.100052	3.30134e+07
31400000	7.49693	100	1	12.42	7.49349	3.11523e+07	0.992111	-0.0078885		3.11523e+07
31400000	7.49693	100	1	12.27	7.53549	3.43154e+07	1.09285	0.0928477		3.43154e+07
31400000	7.49693	100	1	12.63	7.43469	2.72077e+07	0.866486	-0.133514		2.72077e+07
31400000	7.49693	100	1	12.66	7.42629	2.66865e+07	0.849888	-0.150112		2.66865e+07
31400000	7.49693	100	1	12.7	7.41509	2.60071e+07	0.828251	-0.171749		2.60071e+07
31400000	7.49693	100	1	12.62	7.43749	2.73836e+07	0.872091	-0.127909		2.73836e+07
31400000	7.49693	100	1	12.61	7.44029	2.75608e+07	0.877731	-0.122269		2.75608e+07
31400000	7.49693	100	1	12.58	7.44869	2.8099e+07	0.894873	-0.105127		2.8099e+07
31400000	7.49693	100	1	12.65	7.42909	2.68591e+07	0.855385	-0.144615		2.68591e+07
31400000	7.49693	100	1	12.58	7.44869	2.8099e+07	0.894873	-0.105127		2.8099e+07
31400000	7.49693	100	1	12.33	7.51869	3.30134e+07	1.05138	0.0513806		3.30134e+07
31400000	7.49693	90	1	12.62	7.43749	2.73836e+07	0.872091	-0.127909	0.0371258	2.73836e+07
31400000	7.49693	90	1	12.58	7.44869	2.8099e+07	0.894873	-0.105127		2.8099e+07
31400000	7.49693	90	1	12.6	7.44309	2.7739e+07	0.883408	-0.116592		2.7739e+07
31400000	7.49693	90	1	12.6	7.44309	2.7739e+07	0.883408	-0.116592		2.7739e+07
31400000	7.49693	90	1	12.56	7.45429	2.84637e+07	0.906486	-0.0935137		2.84637e+07
31400000	7.49693	90	1	12.62	7.43749	2.73836e+07	0.872091	-0.127909		2.73836e+07
31400000	7.49693	90	1	12.53	7.46269	2.90196e+07	0.92419	-0.0758104		2.90196e+07
31400000	7.49693	90	1	12.53	7.46269	2.90196e+07	0.92419	-0.0758104		2.90196e+07
31400000	7.49693	90	1	12.49	7.47389	2.97777e+07	0.948333	-0.051667		2.97777e+07
31400000	7.49693	90	1	12.44	7.48789	3.07532e+07	0.979401	-0.0205989		3.07532e+07
31400000	7.49693	90	1	12.55	7.45709	2.86478e+07	0.912349	-0.0876506		2.86478e+07
31400000	7.49693	90	1	12.49	7.47389	2.97777e+07	0.948333	-0.051667		2.97777e+07
31400000	7.49693	80	1	12.65	7.42909	2.68591e+07	0.855385	-0.144615	0.0770117	2.68591e+07
31400000	7.49693	80	1	12.58	7.44869	2.8099e+07	0.894873	-0.105127		2.8099e+07
31400000	7.49693	80	1	12.51	7.46829	2.93962e+07	0.936184	-0.0638165		2.93962e+07
31400000	7.49693	80	1	12.88	7.36469	2.31576e+07	0.737502	-0.262498		2.31576e+07
31400000	7.49693	80	1	12.89	7.36189	2.30087e+07	0.732762	-0.267238		2.30087e+07
31400000	7.49693	80	1	12.82	7.38149	2.40709e+07	0.766589	-0.233411		2.40709e+07
31400000	7.49693	80	1	12.78	7.39269	2.46997e+07	0.786615	-0.213385		2.46997e+07
31400000	7.49693	80	1	12.69	7.41789	2.61753e+07	0.833608	-0.166392		2.61753e+07
31400000	7.49693	80	1	12.62	7.43749	2.73836e+07	0.872091	-0.127909		2.73836e+07
31400000	7.49693	80	1	12.76	7.39829	2.50203e+07	0.796824	-0.203176		2.50203e+07
31400000	7.49693	80	1	12.62	7.43749	2.73836e+07	0.872091	-0.127909		2.73836e+07
31400000	7.49693	80	1	12.69	7.41789	2.61753e+07	0.833608	-0.166392		2.61753e+07
31400000	7.49693	70	1	12.46	7.48229	3.03592e+07	0.966854	-0.0331464	0.103943	3.03592e+07
31400000	7.49693	70	1	12.3	7.52709	3.36581e+07	1.07191	0.0719137		3.36581e+07
31400000	7.49693	70	1	12.32	7.52149	3.32269e+07	1.05818	0.0581809		3.32269e+07
31400000	7.49693	70	1	12.55	7.45709	2.86478e+07	0.912349	-0.0876506		2.86478e+07
31400000	7.49693	70	1	12.52	7.46549	2.92073e+07	0.930167	-0.0698328		2.92073e+07
31400000	7.49693	70	1	12.59	7.44589	2.79184e+07	0.889122	-0.110878		2.79184e+07
31400000	7.49693	70	1	12.68	7.42069	2.63446e+07	0.839	-0.161		2.63446e+07
31400000	7.49693	70	1	12.57	7.45149	2.82808e+07	0.900661	-0.0993391		2.82808e+07
31400000	7.49693	70	1	12.63	7.43469	2.72077e+07	0.866486	-0.133514		2.72077e+07
31400000	7.49693	70	1	12.8	7.38709	2.43833e+07	0.776538	-0.223462		2.43833e+07
31400000	7.49693	70	1	12.71	7.41229	2.584e+07	0.822929	-0.177071		2.584e+07
31400000	7.49693	70	1	12.76	7.39829	2.50203e+07	0.796824	-0.203176		2.50203e+07
31400000	7.49693	60	1	12.74	7.40389	2.5345e+07	0.807165	-0.192835	0.185385	2.5345e+07
31400000	7.49693	60	1	12.72	7.40949	2.56739e+07	0.81764	-0.18236		2.56739e+07
31400000	7.49693	60	1	12.67	7.42349	2.6515e+07	0.844427	-0.155573		2.6515e+07
31400000	7.49693	60	1	12.44	7.48789	3.07532e+07	0.979401	-0.0205989		3.07532e+07
31400000	7.49693	60	1	12.43	7.49069	3.09521e+07	0.985736	-0.0142642		3.09521e+07
31400000	7.49693	60	1	12.08	7.58869	3.87872e+07	1.23526	0.235261		3.87872e+07
31400000	7.49693	60	1	12.86	7.37029	2.34581e+07	0.747073	-0.252927		2.34581e+07
31400000	7.49693	60	1	12.82	7.38149	2.40709e+07	0.766589	-0.233411		2.40709e+07
31400000	7.49693	60	1	12.81	7.38429	2.42266e+07	0.771547	-0.228453		2.42266e+07
31400000	7.49693	60	1	12.94	7.34789	2.22789e+07	0.709518	-0.290482		2.22789e+07
31400000	7.49693	60	1	12.95	7.34509	2.21357e+07	0.704958	-0.295042		2.21357e+07
31400000	7.49693	60	1	12.92	7.35349	2.2568e+07	0.718726	-0.281274		2.2568e+07
3140000	6.49693	100	10	16.01	6.48831	3.07829e+06	0.980349	-0.0196513	0.0692738	3.07829e+07
3140000	6.49693	100	10	15.84	6.53591	3.43486e+06	1.09391	0.0939051		3.43486e+07
3140000	6.49693	100	10	15.84	6.53591	3.43486e+06	1.09391	0.0939051		3.43486e+07
3140000	6.49693	100	10	15.82	6.54151	3.47944e+06	1.1081	0.108101		3.47944e+07
3140000	6.49693	100	10	15.85	6.53311	3.41279e+06	1.08688	0.0868752		3.41279e+07
3140000	6.49693	100	10	15.85	6.53311	3.41279e+06	1.08688	0.0868752		3.41279e+07
3140000	6.49693	100	10	16.04	6.47991	3.01933e+06	0.96157	-0.0384303		3.01933e+07
3140000	6.49693	100	10	16.03	6.48271	3.03886e+06	0.967789	-0.032211		3.03886e+07
3140000	6.49693	100	10	16.08	6.46871	2.94246e+06	0.937089	-0.0629107		2.94246e+07
3140000	6.49693	100	10	15.96	6.50231	3.17914e+06	1.01247	0.0124657		3.17914e+07
3140000	6.49693	100	10	15.76	6.55831	3.61667e+06	1.15181	0.151806		3.61667e+07
3140000	6.49693	100	10	15.81	6.54431	3.50194e+06	1.11527	0.115269		3.50194e+07
3140000	6.49693	90	10	16.31	6.40431	2.53695e+06	0.807946	-0.192054	0.0551306	2.53695e+07
3140000	6.49693	90	10	16.25	6.42111	2.63701e+06	0.839812	-0.160188		2.63701e+07
3140000	6.49693	90	10	16.15	6.44911	2.81262e+06	0.895739	-0.104261		2.81262e+07
3140000	6.49693	90	10	16.1	6.46311	2.90476e+06	0.925084	-0.0749162		2.90476e+07
3140000	6.49693	90	10	16.11	6.46031	2.8861e+06	0.919139	-0.0808611		2.8861e+07
3140000	6.49693	90	10	16.03	6.48271	3.03886e+06	0.967789	-0.032211		3.03886e+07
3140000	6.49693	90	10	16.16	6.44631	2.79454e+06	0.889982	-0.110018		2.79454e+07
3140000	6.49693	90	10	16.04	6.47991	3.01933e+06	0.96157	-0.0384303		3.01933e+07
3140000	6.49693	90	10	16.18	6.44071	2.75874e+06	0.87858	-0.12142		2.75874e+07
3140000	6.49693	90	10	16.19	6.43791	2.74101e+06	0.872934	-0.127066		2.74101e+07
3140000	6.49693	90	10	16.06	6.47431	2.98065e+06	0.949251	-0.0507494		2.98065e+07
3140000	6.49693	90	10	16.06	6.47431	2.98065e+06	0.949251	-0.0507494		2.98065e+07
3140000	6.49693	80	10	16.55	6.33711	2.17327e+06	0.692124	-0.307876	0.0765194	2.17327e+07
3140000	6.49693	80	10	16.53	6.34271	2.20147e+06	0.701106	-0.298894		2.20147e+07
3140000	6.49693	80	10	16.43	6.37071	2.34808e+06	0.747796	-0.252204		2.34808e+07
3140000	6.49693	80	10	16.43	6.37071	2.34808e+06	0.747796	-0.252204		2.34808e+07
3140000	6.49693	80	10	16.43	6.37071	2.34808e+06	0.747796	-0.252204		2.34808e+07
3140000	6.49693	80	10	16.27	6.41551	2.60322e+06	0.829053	-0.170947		2.60322e+07
3140000	6.49693	80	10	16.27	6.41551	2.60322e+06	0.829053	-0.170947		2.60322e+07
3140000	6.49693	80	10	16.29	6.40991	2.56987e+06	0.818431	-0.181569		2.56987e+07
3140000	6.49693	80	10	16.28	6.41271	2.5865e+06	0.823725	-0.176275		2.5865e+07
3140000	6.49693	80	10	16.27	6.41551	2.60322e+06	0.829053	-0.170947		2.60322e+07
3140000	6.49693	80	10	16.29	6.40991	2.56987e+06	0.818431	-0.181569		2.56987e+07
3140000	6.49693	80	10	16.16	6.44631	2.79454e+06	0.889982	-0.110018		2.79454e+07
3140000	6.49693	70	10	16.51	6.34831	2.23004e+06	0.710204	-0.289796	0.0680264	2.23004e+07
3140000	6.49693	70	10	16.57	6.33151	2.14543e+06	0.683256	-0.316744		2.14543e+07
3140000	6.49693	70	10	16.48	6.35671	2.27359e+06	0.724074	-0.275926		2.27359e+07
3140000	6.49693	70	10	16.61	6.32031	2.09081e+06	0.665862	-0.334138		2.09081e+07
3140000	6.49693	70	10	16.55	6.33711	2.17327e+06	0.692124	-0.307876		2.17327e+07
3140000	6.49693	70	10	16.49	6.35391	2.25898e+06	0.719421	-0.280579		2.25898e+07
3140000	6.49693	70	10	16.74	6.28391	1.92271e+06	0.612329	-0.387671		1.92271e+07
3140000	6.49693	70	10	16.67	6.30351	2.01147e+06	0.640596	-0.359404		2.01147e+07
3140000	6.49693	70	10	16.72	6.28951	1.94766e+06	0.620275	-0.379725		1.94766e+07
3140000	6.49693	70	10	16.63	6.31471	2.06402e+06	0.657331	-0.342669		2.06402e+07
3140000	6.49693	70	10	16.78	6.27271	1.87376e+06	0.59674	-0.40326		1.87376e+07
3140000	6.49693	70	10	16.74	6.28391	1.92271e+06	0.612329	-0.387671		1.92271e+07
3140000	6.49693	60	10	16.49	6.35391	2.25898e+06	0.719421	-0.280579	0.170738	2.25898e+07
3140000	6.49693	60	10	16.32	6.40151	2.52065e+06	0.802754	-0.197246		2.52065e+07
3140000	6.49693	60	10	15.96	6.50231	3.17914e+06	1.01247	0.0124657		3.17914e+07
3140000	6.49693	60	10	16.91	6.23632	1.72312e+06	0.548764	-0.451236		1.72312e+07
3140000	6.49693	60	10	16.79	6.26991	1.86172e+06	0.592905	-0.407095		1.86172e+07
3140000	6.49693	60	10	16.66	6.30631	2.02448e+06	0.644739	-0.355261		2.02448e+07
3140000	6.49693	60	10	16.73	6.28671	1.93515e+06	0.616289	-0.383711		1.93515e+07
3140000	6.49693	60	10	16.63	6.31471	2.06402e+06	0.657331	-0.342669		2.06402e+07
3140000	6.49693	60	10	16.53	6.34271	2.20147e+06	0.701106	-0.298894		2.20147e+07
3140000	6.49693	60	10	16.57	6.33151	2.14543e+06	0.683256	-0.316744		2.14543e+07
3140000	6.49693	60	10	16.58	6.32871	2.13164e+06	0.678866	-0.321134		2.13164e+07
3140000	6.49693	60	10	16.45	6.36511	2.318e+06	0.738215	-0.261785		2.318e+07
314000	5.49693	100	100	19.53	5.50273	318222	1.01345	0.0134453	0.0459889	3.18222e+07
314000	5.49693	100	100	19.49	5.51393	326535	1.03992	0.0399203		3.26535e+07
314000	5.49693	100	100	19.46	5.52233	332912	1.06023	0.0602296		3.32912e+07
314000	5.49693	100	100	19.63	5.47473	298353	0.950169	-0.049831		2.98353e+07
314000	5.49693	100	100	19.45	5.52513	335065	1.06709	0.067087		3.35065e+07
314000	5.49693	100	100	19.57	5.49153	310120	0.987644	-0.0123558		3.1012e+07
314000	5.49693	100	100	19.6	5.48313	304180	0.968725	-0.0312746		3.0418e+07
314000	5.49693	100	100	19.63	5.47473	298353	0.950169	-0.049831		2.98353e+07
314000	5.49693	100	100	19.65	5.46913	294531	0.937996	-0.062004		2.94531e+07
314000	5.49693	100	100	19.46	5.52233	332912	1.06023	0.0602296		3.32912e+07
314000	5.49693	100	100	19.53	5.50273	318222	1.01345	0.0134453		3.18222e+07
314000	5.49693	100	100	19.53	5.50273	318222	1.01345	0.0134453		3.18222e+07
314000	5.49693	90	100	19.66	5.46633	292638	0.931968	-0.0680319	0.0803285	2.92638e+07
314000	5.49693	90	100	19.77	5.43553	272603	0.868164	-0.131836		2.72603e+07
314000	5.49693	90	100	19.75	5.44113	276141	0.879431	-0.120569		2.76141e+07
314000	5.49693	90	100	20.02	5.36553	232024	0.73893	-0.26107		2.32024e+07
314000	5.49693	90	100	19.86	5.41033	257236	0.819223	-0.180777		2.57236e+07
314000	5.49693	90	100	19.94	5.38793	244305	0.778041	-0.221959		2.44305e+07
314000	5.49693	90	100	19.62	5.47753	300283	0.956315	-0.0436854		3.00283e+07
314000	5.49693	90	100	19.6	5.48313	304180	0.968725	-0.0312746		3.0418e+07
314000	5.49693	90	100	19.64	5.47193	296436	0.944063	-0.0559371		2.96436e+07
314000	5.49693	90	100	19.74	5.44393	277927	0.885119	-0.114881		2.77927e+07
314000	5.49693	90	100	19.76	5.43833	274367	0.873779	-0.126221		2.74367e+07
314000	5.49693	90	100	19.75	5.44113	276141	0.879431	-0.120569		2.76141e+07
314000	5.49693	80	100	19.94	5.38793	244305	0.778041	-0.221959	0.0473672	2.44305e+07
314000	5.49693	80	100	19.98	5.37673	238085	0.758233	-0.241767		2.38085e+07
314000	5.49693	80	100	19.99	5.37393	236555	0.753361	-0.246639		2.36555e+07
314000	5.49693	80	100	19.97	5.37953	239625	0.763137	-0.236863		2.39625e+07
314000	5.49693	80	100	19.97	5.37953	239625	0.763137	-0.236863		2.39625e+07
314000	5.49693	80	100	19.89	5.40193	252309	0.80353	-0.19647		2.52309e+07
314000	5.49693	80	100	20.06	5.35433	226117	0.720117	-0.279883		2.26117e+07
314000	5.49693	80	100	20.04	5.35993	229051	0.729463	-0.270537		2.29051e+07
314000	5.49693	80	100	20.04	5.35993	229051	0.729463	-0.270537		2.29051e+07
314000	5.49693	80	100	20.08	5.34873	223220	0.710892	-0.289108		2.2322e+07
314000	5.49693	80	100	20.16	5.32633	211999	0.675156	-0.324844		2.11999e+07
314000	5.49693	80	100	20.08	5.34873	223220	0.710892	-0.289108		2.2322e+07
314000	5.49693	70	100	19.96	5.38233	241175	0.768073	-0.231927	0.0770298	2.41175e+07
314000	5.49693	70	100	19.91	5.39633	249076	0.793236	-0.206764		2.49076e+07
314000	5.49693	70	100	19.97	5.37953	239625	0.763137	-0.236863		2.39625e+07
314000	5.49693	70	100	20.22	5.30953	203955	0.649537	-0.350463		2.03955e+07
314000	5.49693	70	100	20.19	5.31793	207938	0.662223	-0.337777		2.07938e+07
314000	5.49693	70	100	20.16	5.32633	211999	0.675156	-0.324844		2.11999e+07
314000	5.49693	70	100	20.26	5.29833	198762	0.633001	-0.366999		1.98762e+07
314000	5.49693	70	100	20.19	5.31793	207938	0.662223	-0.337777		2.07938e+07
314000	5.49693	70	100	20.15	5.32913	213370	0.679522	-0.320478		2.1337e+07
314000	5.49693	70	100	20.22	5.30953	203955	0.649537	-0.350463		2.03955e+07
314000	5.49693	70	100	20.16	5.32633	211999	0.675156	-0.324844		2.11999e+07
314000	5.49693	70	100	20.17	5.32353	210636	0.670817	-0.329183		2.10636e+07
314000	5.49693	60	100	20.05	5.35713	227579	0.724775	-0.275225	0.128124	2.27579e+07
314000	5.49693	60	100	19.98	5.37673	238085	0.758233	-0.241767		2.38085e+07
314000	5.49693	60	100	19.87	5.40753	255583	0.813958	-0.186042		2.55583e+07
314000	5.49693	60	100	20.44	5.24794	176984	0.563645	-0.436355		1.76984e+07
314000	5.49693	60	100	20.18	5.32073	209283	0.666506	-0.333494		2.09283e+07
314000	5.49693	60	100	20.16	5.32633	211999	0.675156	-0.324844		2.11999e+07
314000	5.49693	60	100	20.13	5.33473	216139	0.688341	-0.311659		2.16139e+07
314000	5.49693	60	100	19.94	5.38793	244305	0.778041	-0.221959		2.44305e+07
314000	5.49693	60	100	20.06	5.35433	226117	0.720117	-0.279883		2.26117e+07
314000	5.49693	60	100	20.47	5.23954	173594	0.552848	-0.447152		1.73594e+07
314000	5.49693	60	100	20.45	5.24514	175847	0.560022	-0.439978		1.75847e+07
314000	5.49693	60	100	20.24	5.30393	201342	0.641216	-0.358784		2.01342e+07
31400	4.49693	100	1000	22.96	4.54235	34861.7	1.11025	0.110247	0.067885	3.48617e+07
31400	4.49693	100	1000	22.95	4.54515	35087.2	1.11743	0.117428		3.50872e+07
31400	4.49693	100	1000	22.89	4.56195	36471.1	1.1615	0.1615		3.64711e+07
31400	4.49693	100	1000	23.06	4.51435	32685.1	1.04093	0.0409265		3.26851e+07
31400	4.49693	100	1000	23	4.53115	33974.2	1.08198	0.0819812		3.39742e+07
31400	4.49693	100	1000	23.03	4.52275	33323.4	1.06126	0.0612554		3.33234e+07
31400	4.49693	100	1000	23.11	4.50035	31648.3	1.00791	0.00790673		3.16483e+07
31400	4.49693	100	1000	23.06	4.51435	32685.1	1.04093	0.0409265		3.26851e+07
31400	4.49693	100	1000	23.15	4.48915	30842.5	0.982247	-0.0177533		3.08425e+07
31400	4.49693	100	1000	23.13	4.49475	31242.8	0.994994	-0.00500601		3.12428e+07
31400	4.49693	100	1000	23.21	4.47235	29672.3	0.944976	-0.0550237		2.96723e+07
31400	4.49693	100	1000	23.23	4.46675	29292.1	0.93287	-0.0671302		2.92921e+07
31400	4.49693	90	1000	23.26	4.45835	28731	0.915	-0.0849998	0.0839225	2.8731e+07
31400	4.49693	90	1000	23.55	4.37715	23831.6	0.758967	-0.241033		2.38316e+07
31400	4.49693	90	1000	23.53	4.38275	24140.8	0.768817	-0.231183		2.41408e+07
31400	4.49693	90	1000	23.18	4.48075	30251.7	0.963431	-0.0365687		3.02517e+07
31400	4.49693	90	1000	23.2	4.47515	29864.2	0.951088	-0.0489117		2.98642e+07
31400	4.49693	90	1000	23.24	4.46395	29103.9	0.926875	-0.0731252		2.91039e+07
31400	4.49693	90	1000	23.22	4.46955	29481.6	0.938904	-0.0610965		2.94816e+07
31400	4.49693	90	1000	23.21	4.47235	29672.3	0.944976	-0.0550237		2.96723e+07
31400	4.49693	90	1000	23.33	4.43875	27463.2	0.874624	-0.125376		2.74632e+07
31400	4.49693	90	1000	23.47	4.39955	25093	0.799139	-0.200861		2.5093e+07
31400	4.49693	90	1000	23.27	4.45555	28546.4	0.90912	-0.0908799		2.85464e+07
31400	4.49693	90	1000	23.19	4.47795	30057.3	0.95724	-0.0427601		3.00573e+07
31400	4.49693	80	1000	23.65	4.34915	22343.6	0.711579	-0.288421	0.0344832	2.23436e+07
31400	4.49693	80	1000	23.6	4.36315	23075.6	0.734891	-0.265109		2.30756e+07
31400	4.49693	80	1000	23.61	4.36035	22927.3	0.730169	-0.269831		2.29273e+07
31400	4.49693	80	1000	23.66	4.34635	22200	0.707007	-0.292993		2.22e+07
31400	4.49693	80	1000	23.7	4.33515	21634.8	0.689007	-0.310993		2.16348e+07
31400	4.49693	80	1000	23.68	4.34075	21915.6	0.697949	-0.302051		2.19156e+07
31400	4.49693	80	1000	23.57	4.37155	23526.2	0.749243	-0.250757		2.35262e+07
31400	4.49693	80	1000	23.55	4.37715	23831.6	0.758967	-0.241033		2.38316e+07
31400	4.49693	80	1000	23.63	4.35475	22633.6	0.720814	-0.279186		2.26336e+07
31400	4.49693	80	1000	23.72	4.32955	21357.6	0.68018	-0.31982		2.13576e+07
31400	4.49693	80	1000	23.7	4.33515	21634.8	0.689007	-0.310993		2.16348e+07
31400	4.49693	80	1000	23.64	4.35195	22488.1	0.716182	-0.283818		2.24881e+07
31400	4.49693	70	1000	23.69	4.33795	21774.8	0.693463	-0.306537	0.0698669	2.17748e+07
31400	4.49693	70	1000	23.63	4.35475	22633.6	0.720814	-0.279186		2.26336e+07
31400	4.49693	70	1000	23.52	4.38555	24297	0.773789	-0.226211		2.4297e+07
31400	4.49693	70	1000	23.72	4.32955	21357.6	0.68018	-0.31982		2.13576e+07
31400	4.49693	70	1000	23.63	4.35475	22633.6	0.720814	-0.279186		2.26336e+07
31400	4.49693	70	1000	23.65	4.34915	22343.6	0.711579	-0.288421		2.23436e+07
31400	4.49693	70	1000	23.84	4.29595	19767.6	0.629542	-0.370458		1.97676e+07
31400	4.49693	70	1000	23.85	4.29315	19640.6	0.625496	-0.374504		1.96406e+07
31400	4.49693	70	1000	23.79	4.30995	20415.2	0.650166	-0.349834		2.04152e+07
31400	4.49693	70	1000	23.88	4.28475	19264.3	0.613514	-0.386486		1.92643e+07
31400	4.49693	70	1000	23.77	4.31555	20680.2	0.658604	-0.341396		2.06802e+07
31400	4.49693	70	1000	23.75	4.32115	20948.5	0.667151	-0.332849		2.09485e+07
31400	4.49693	60	1000	23.95	4.26515	18414.3	0.586442	-0.413558	0.0752143	1.84143e+07
31400	4.49693	60	1000	23.74	4.32395	21084	0.671466	-0.328534		2.1084e+07
31400	4.49693	60	1000	23.67	4.34355	22057.3	0.702463	-0.297537		2.20573e+07
31400	4.49693	60	1000	23.96	4.26235	18295.9	0.582673	-0.417327		1.82959e+07
31400	4.49693	60	1000	23.89	4.28195	19140.5	0.609572	-0.390428		1.91405e+07
31400	4.49693	60	1000	23.84	4.29595	19767.6	0.629542	-0.370458		1.97676e+07
31400	4.49693	60	1000	23.88	4.28475	19264.3	0.613514	-0.386486		1.92643e+07
31400	4.49693	60	1000	23.76	4.31835	20813.9	0.662863	-0.337137		2.08139e+07
31400	4.49693	60	1000	23.7	4.33515	21634.8	0.689007	-0.310993		2.16348e+07
31400	4.49693	60	1000	23.79	4.30995	20415.2	0.650166	-0.349834		2.04152e+07
31400	4.49693	60	1000	23.73	4.32675	21220.4	0.675809	-0.324191		2.12204e+07
31400	4.49693	60	1000	23.58	4.36875	23375.1	0.744428	-0.255572		2.33751e+07
3140	3.49693	100	10000	26.77	3.47557	2989.31	0.952009	-0.0479915	0.0642573	2.98931e+07
3140	3.49693	100	10000	26.7	3.49517	3127.3	0.995957	-0.00404332		3.1273e+07
3140	3.49693	100	10000	26.64	3.51197	3250.65	1.03524	0.0352378		3.25065e+07
3140	3.49693	100	10000	26.55	3.53717	3444.84	1.09708	0.0970833		3.44484e+07
3140	3.49693	100	10000	26.53	3.54277	3489.55	1.11132	0.111321		3.48955e+07
3140	3.49693	100	10000	26.47	3.55957	3627.18	1.15515	0.155152		3.62718e+07
3140	3.49693	100	10000	26.69	3.49797	3147.53	1.0024	0.00239846		3.14753e+07
3140	3.49693	100	10000	26.7	3.49517	3127.3	0.995957	-0.00404332		3.1273e+07
3140	3.49693	100	10000	26.72	3.48957	3087.24	0.983197	-0.016803		3.08724e+07
3140	3.49693	100	10000	26.79	3.46997	2951.01	0.939812	-0.0601881		2.95101e+07
3140	3.49693	100	10000	26.71	3.49237	3107.21	0.989556	-0.0104437		3.10721e+07
3140	3.49693	100	10000	26.67	3.50357	3188.38	1.01541	0.0154073		3.18838e+07
3140	3.49693	90	10000	27.06	3.39437	2479.55	0.789664	-0.210336	0.127574	2.47955e+07
3140	3.49693	90	10000	27.07	3.39157	2463.61	0.78459	-0.21541		2.46361e+07
3140	3.49693	90	10000	26.64	3.51197	3250.65	1.03524	0.0352378		3.25065e+07
3140	3.49693	90	10000	27.02	3.40557	2544.32	0.810293	-0.189707		2.54432e+07
3140	3.49693	90	10000	27.1	3.38317	2416.42	0.76956	-0.23044		2.41642e+07
3140	3.49693	90	10000	27.11	3.38037	2400.89	0.764615	-0.235385		2.40089e+07
3140	3.49693	90	10000	26.95	3.42517	2661.78	0.847699	-0.152301		2.66178e+07
3140	3.49693	90	10000	26.82	3.46157	2894.48	0.921809	-0.0781906		2.89448e+07
3140	3.49693	90	10000	26.79	3.46997	2951.01	0.939812	-0.0601881		2.95101e+07
3140	3.49693	90	10000	26.84	3.45597	2857.4	0.91	-0.0900003		2.8574e+07
3140	3.49693	90	10000	26.7	3.49517	3127.3	0.995957	-0.00404332		3.1273e+07
3140	3.49693	90	10000	26.54	3.53997	3467.12	1.10418	0.104179		3.46712e+07
3140	3.49693	80	10000	27.05	3.39717	2495.58	0.794772	-0.205228	0.037208	2.49558e+07
3140	3.49693	80	10000	27.07	3.39157	2463.61	0.78459	-0.21541		2.46361e+07
3140	3.49693	80	10000	27.07	3.39157	2463.61	0.78459	-0.21541		2.46361e+07
3140	3.49693	80	10000	27.11	3.38037	2400.89	0.764615	-0.235385		2.40089e+07
3140	3.49693	80	10000	27.11	3.38037	2400.89	0.764615	-0.235385		2.40089e+07
3140	3.49693	80	10000	27.2	3.35517	2265.55	0.721511	-0.278489		2.26555e+07
3140	3.49693	80	10000	27.15	3.36917	2339.77	0.745149	-0.254851		2.33977e+07
3140	3.49693	80	10000	27.13	3.37477	2370.13	0.754819	-0.245181		2.37013e+07
3140	3.49693	80	10000	27.18	3.36077	2294.95	0.730875	-0.269125		2.29495e+07
3140	3.49693	80	10000	27.23	3.34677	2222.15	0.707691	-0.292309		2.22215e+07
3140	3.49693	80	10000	27.19	3.35797	2280.2	0.726178	-0.273822		2.2802e+07
3140	3.49693	80	10000	27.17	3.36357	2309.79	0.735602	-0.264398		2.30979e+07
3140	3.49693	70	10000	27.12	3.37757	2385.46	0.759701	-0.240299	0.0774574	2.38546e+07
3140	3.49693	70	10000	27.2	3.35517	2265.55	0.721511	-0.278489		2.26555e+07
3140	3.49693	70	10000	27.13	3.37477	2370.13	0.754819	-0.245181		2.37013e+07
3140	3.49693	70	10000	27.45	3.28517	1928.3	0.614108	-0.385892		1.9283e+07
3140	3.49693	70	10000	27.34	3.31597	2070.02	0.659241	-0.340759		2.07002e+07
3140	3.49693	70	10000	27.44	3.28797	1940.77	0.61808	-0.38192		1.94077e+07
3140	3.49693	70	10000	27.23	3.34677	2222.15	0.707691	-0.292309		2.22215e+07
3140	3.49693	70	10000	27.25	3.34117	2193.68	0.698624	-0.301376		2.19368e+07
3140	3.49693	70	10000	27.11	3.38037	2400.89	0.764615	-0.235385		2.40089e+07
3140	3.49693	70	10000	27.27	3.33557	2165.58	0.689674	-0.310326		2.16558e+07
3140	3.49693	70	10000	27.28	3.33277	2151.66	0.685242	-0.314758		2.15166e+07
3140	3.49693	70	10000	27.09	3.38597	2432.05	0.774538	-0.225462		2.43205e+07
3140	3.49693	60	10000	27.52	3.26557	1843.21	0.587009	-0.412991	0.0812693	1.84321e+07
3140	3.49693	60	10000	27.44	3.28797	1940.77	0.61808	-0.38192		1.94077e+07
3140	3.49693	60	10000	27.28	3.33277	2151.66	0.685242	-0.314758		2.15166e+07
3140	3.49693	60	10000	27.6	3.24318	1750.55	0.557501	-0.442499		1.75055e+07
3140	3.49693	60	10000	27.61	3.24038	1739.3	0.553918	-0.446082		1.7393e+07
3140	3.49693	60	10000	27.48	3.27677	1891.36	0.602344	-0.397656		1.89136e+07
3140	3.49693	60	10000	27.46	3.28237	1915.91	0.610161	-0.389839		1.91591e+07
3140	3.49693	60	10000	27.64	3.23198	1705.99	0.543308	-0.456692		1.70599e+07
3140	3.49693	60	10000	27.46	3.28237	1915.91	0.610161	-0.389839		1.91591e+07
3140	3.49693	60	10000	27.72	3.20958	1620.23	0.515996	-0.484004		1.62023e+07
3140	3.49693	60	10000	27.67	3.22358	1673.31	0.5329	-0.4671		1.67331e+07
3140	3.49693	60	10000	27.43	3.29077	1953.32	0.622078	-0.377922		1.95332e+07
314	2.49693	100	100000	29.86	2.61039	407.744	1.29855	0.298548	0.138264	4.07744e+07
314	2.49693	100	100000	30	2.57119	372.553	1.18648	0.186476		3.72553e+07
314	2.49693	100	100000	29.76	2.63839	434.898	1.38502	0.385025		4.34898e+07
314	2.49693	100	100000	30.01	2.56839	370.159	1.17885	0.178851		3.70159e+07
314	2.49693	100	100000	30.46	2.44239	276.943	0.881986	-0.118014		2.76943e+07
314	2.49693	100	100000	30.18	2.52079	331.734	1.05648	0.0564767		3.31734e+07
314	2.49693	100	100000	30.42	2.45359	284.178	0.905026	-0.0949735		2.84178e+07
314	2.49693	100	100000	30.33	2.47879	301.155	0.959093	-0.0409069		3.01155e+07
314	2.49693	100	100000	30.15	2.52919	338.212	1.07711	0.0771093		3.38212e+07
314	2.49693	100	100000	30.26	2.49839	315.058	1.00337	0.00336832		3.15058e+07
314	2.49693	100	100000	30.05	2.55719	360.735	1.14884	0.148839		3.60735e+07
314	2.49693	100	100000	30.11	2.54039	347.048	1.10525	0.105248		3.47048e+07
314	2.49693	90	100000	30.58	2.40879	256.326	0.816323	-0.183677	0.172632	2.56326e+07
314	2.49693	90	100000	30.6	2.40319	253.042	0.805865	-0.194135		2.53042e+07
314	2.49693	90	100000	30.65	2.38919	245.015	0.780302	-0.219698		2.45015e+07
314	2.49693	90	100000	30.77	2.35559	226.774	0.72221	-0.27779		2.26774e+07
314	2.49693	90	100000	31.01	2.28839	194.265	0.618678	-0.381322		1.94265e+07
314	2.49693	90	100000	30.2	2.51519	327.484	1.04294	0.0429417		3.27484e+07
314	2.49693	90	100000	30.48	2.43679	273.395	0.870686	-0.129314		2.73395e+07
314	2.49693	90	100000	30.57	2.41159	257.983	0.821603	-0.178397		2.57983e+07
314	2.49693	90	100000	30.06	2.55439	358.417	1.14146	0.141456		3.58417e+07
314	2.49693	90	100000	30.44	2.44799	280.538	0.893432	-0.106568		2.80538e+07
314	2.49693	90	100000	30.47	2.43959	275.164	0.876318	-0.123682		2.75164e+07
314	2.49693	90	100000	30.15	2.52919	338.212	1.07711	0.0771093		3.38212e+07
314	2.49693	80	100000	30.67	2.38359	241.876	0.770305	-0.229695	0.141637	2.41876e+07
314	2.49693	80	100000	30.15	2.52919	338.212	1.07711	0.0771093		3.38212e+07
314	2.49693	80	100000	30.21	2.51239	325.379	1.03624	0.0362394		3.25379e+07
314	2.49693	80	100000	30.63	2.39479	248.194	0.790428	-0.209572		2.48194e+07
314	2.49693	80	100000	30.62	2.39759	249.8	0.795541	-0.204459		2.498e+07
314	2.49693	80	100000	30.85	2.33319	215.374	0.685905	-0.314095		2.15374e+07
314	2.49693	80	100000	30.42	2.45359	284.178	0.905026	-0.0949735		2.84178e+07
314	2.49693	80	100000	30.53	2.42279	264.723	0.843067	-0.156933		2.64723e+07
314	2.49693	80	100000	30.43	2.45079	282.352	0.89921	-0.10079		2.82352e+07
314	2.49693	80	100000	30.66	2.38639	243.44	0.775287	-0.224713		2.4344e+07
314	2.49693	80	100000	30.72	2.36959	234.203	0.74587	-0.25413		2.34203e+07
314	2.49693	80	100000	30.7	2.37519	237.243	0.755549	-0.244451		2.37243e+07
314	2.49693	70	100000	30.52	2.42559	266.435	0.84852	-0.15148	0.166265	2.66435e+07
314	2.49693	70	100000	30.61	2.40039	251.415	0.800686	-0.199314		2.51415e+07
314	2.49693	70	100000	30.83	2.33879	218.169	0.694806	-0.305194		2.18169e+07
314	2.49693	70	100000	31.15	2.2492	177.499	0.565282	-0.434718		1.77499e+07
314	2.49693	70	100000	30.94	2.30799	203.233	0.647238	-0.352762		2.03233e+07
314	2.49693	70	100000	31.46	2.1624	145.344	0.462879	-0.537121		1.45344e+07
314	2.49693	70	100000	31.08	2.26879	185.693	0.591378	-0.408622		1.85693e+07
314	2.49693	70	100000	31.02	2.28559	193.016	0.614702	-0.385298		1.93016e+07
314	2.49693	70	100000	31.01	2.28839	194.265	0.618678	-0.381322		1.94265e+07
314	2.49693	70	100000	30.66	2.38639	243.44	0.775287	-0.224713		2.4344e+07
314	2.49693	70	100000	31	2.29119	195.521	0.622679	-0.377321		1.95521e+07
314	2.49693	70	100000	31.04	2.27999	190.544	0.606827	-0.393173		1.90544e+07
314	2.49693	60	100000	31.07	2.27159	186.894	0.595203	-0.404797	0.139474	1.86894e+07
314	2.49693	60	100000	31.28	2.2128	163.228	0.519836	-0.480164		1.63228e+07
314	2.49693	60	100000	31.16	2.2464	176.358	0.56165	-0.43835		1.76358e+07
314	2.49693	60	100000	30.81	2.34439	221	0.703823	-0.296177		2.21e+07
314	2.49693	60	100000	30.72	2.36959	234.203	0.74587	-0.25413		2.34203e+07
314	2.49693	60	100000	30.86	2.33039	213.99	0.681497	-0.318503		2.1399e+07
314	2.49693	60	100000	31.11	2.26039	182.136	0.58005	-0.41995		1.82136e+07
314	2.49693	60	100000	30.82	2.34159	219.58	0.6993	-0.3007		2.1958e+07
314	2.49693	60	100000	31.02	2.28559	193.016	0.614702	-0.385298		1.93016e+07
314	2.49693	60	100000	30.56	2.41439	259.652	0.826917	-0.173083		2.59652e+07
314	2.49693	60	100000	31.03	2.28279	191.776	0.610752	-0.389248		1.91776e+07
314	2.49693	60	100000	30.7	2.37519	237.243	0.755549	-0.244451		2.37243e+07
31.4	1.49693	100	1000000	33.89	1.48201	30.3396	0.96623	-0.0337696	0.249581	3.03396e+07
31.4	1.49693	100	1000000	33.64	1.55201	35.6458	1.13522	0.135218		3.56458e+07
31.4	1.49693	100	1000000	34.27	1.37561	23.7472	0.75628	-0.24372		2.37472e+07
31.4	1.49693	100	1000000	34.85	1.21322	16.3386	0.520339	-0.479661		1.63386e+07
31.4	1.49693	100	1000000	34.02	1.44561	27.9004	0.888549	-0.111451		2.79004e+07
31.4	1.49693	100	1000000	34.74	1.24402	17.5394	0.55858	-0.44142		1.75394e+07
31.4	1.49693	100	1000000	34.15	1.40921	25.6574	0.817113	-0.182887		2.56574e+07
31.4	1.49693	100	1000000	33.54	1.58001	38.0197	1.21082	0.210818		3.80197e+07
31.4	1.49693	100	1000000	33.97	1.45961	28.8145	0.917659	-0.0823414		2.88145e+07
31.4	1.49693	100	1000000	33.74	1.52401	33.4202	1.06434	0.0643387		3.34202e+07
31.4	1.49693	100	1000000	33.78	1.51281	32.5694	1.03724	0.037242		3.25694e+07
31.4	1.49693	100	1000000	33.53	1.58281	38.2656	1.21865	0.218649		3.82656e+07
31.4	1.49693	90	1000000	34.19	1.39801	25.0041	0.79631	-0.20369	0.220362	2.50041e+07
31.4	1.49693	90	1000000	34.23	1.38681	24.3676	0.776037	-0.223963		2.43676e+07
31.4	1.49693	90	1000000	34.13	1.41481	25.9903	0.827717	-0.172283		2.59903e+07
31.4	1.49693	90	1000000	33.67	1.54361	34.963	1.11347	0.113472		3.4963e+07
31.4	1.49693	90	1000000	34.29	1.37001	23.443	0.746591	-0.253409		2.3443e+07
31.4	1.49693	90	1000000	34.48	1.31681	20.7402	0.660517	-0.339483		2.07402e+07
31.4	1.49693	90	1000000	33.65	1.54921	35.4168	1.12792	0.127923		3.54168e+07
31.4	1.49693	90	1000000	33.65	1.54921	35.4168	1.12792	0.127923		3.54168e+07
31.4	1.49693	90	1000000	34.15	1.40921	25.6574	0.817113	-0.182887		2.56574e+07
31.4	1.49693	90	1000000	34.5	1.31121	20.4745	0.652055	-0.347945		2.04745e+07
31.4	1.49693	90	1000000	34.5	1.31121	20.4745	0.652055	-0.347945		2.04745e+07
31.4	1.49693	90	1000000	33.76	1.51841	32.9921	1.0507	0.050703		3.29921e+07
31.4	1.49693	80	1000000	33.83	1.49881	31.5362	1.00434	0.00433911	0.315847	3.15362e+07
31.4	1.49693	80	1000000	34.58	1.28881	19.4453	0.619276	-0.380724		1.94453e+07
31.4	1.49693	80	1000000	33.73	1.52681	33.6364	1.07122	0.0712228		3.36364e+07
31.4	1.49693	80	1000000	34.57	1.29161	19.5711	0.623282	-0.376718		1.95711e+07
31.4	1.49693	80	1000000	34.55	1.29721	19.825	0.631371	-0.368629		1.9825e+07
31.4	1.49693	80	1000000	33.56	1.57441	37.5326	1.19531	0.195305		3.75326e+07
31.4	1.49693	80	1000000	34.68	1.26081	18.2312	0.580611	-0.419389		1.82312e+07
31.4	1.49693	80	1000000	34.84	1.21602	16.4443	0.523704	-0.476296		1.64443e+07
31.4	1.49693	80	1000000	34.51	1.30841	20.3429	0.647865	-0.352135		2.03429e+07
31.4	1.49693	80	1000000	35.02	1.16562	14.6425	0.466323	-0.533677		1.46425e+07
31.4	1.49693	80	1000000	33.89	1.48201	30.3396	0.96623	-0.0337696		3.03396e+07
31.4	1.49693	80	1000000	34.25	1.38121	24.0554	0.766095	-0.233905		2.40554e+07
31.4	1.49693	70	1000000	34.04	1.44001	27.543	0.877166	-0.122834	0.259063	2.7543e+07
31.4	1.49693	70	1000000	33.87	1.48761	30.7334	0.97877	-0.0212301		3.07334e+07
31.4	1.49693	70	1000000	34.6	1.28321	19.1962	0.611343	-0.388657		1.91962e+07
31.4	1.49693	70	1000000	33.91	1.47641	29.9509	0.953852	-0.0461484		2.99509e+07
31.4	1.49693	70	1000000	34.07	1.43161	27.0154	0.860363	-0.139637		2.70154e+07
31.4	1.49693	70	1000000	33.95	1.46521	29.1884	0.929568	-0.0704323		2.91884e+07
31.4	1.49693	70	1000000	34.96	1.18242	15.2201	0.484715	-0.515285		1.52201e+07
31.4	1.49693	70	1000000	34.95	1.18522	15.3185	0.48785	-0.51215		1.53185e+07
31.4	1.49693	70	1000000	34.95	1.18522	15.3185	0.48785	-0.51215		1.53185e+07
31.4	1.49693	70	1000000	34.19	1.39801	25.0041	0.79631	-0.20369		2.50041e+07
31.4	1.49693	70	1000000	34.44	1.32801	21.282	0.677772	-0.322228		2.1282e+07
31.4	1.49693	70	1000000	33.94	1.46801	29.3772	0.93558	-0.0644199		2.93772e+07
31.4	1.49693	60	1000000	33.93	1.47081	29.5672	0.941631	-0.0583686	0.542507	2.95672e+07
31.4	1.49693	60	1000000	34.27	1.37561	23.7472	0.75628	-0.24372		2.37472e+07
31.4	1.49693	60	1000000	34.13	1.41481	25.9903	0.827717	-0.172283		2.59903e+07
31.4	1.49693	60	1000000	33.11	1.70041	50.1656	1.59763	0.597631		5.01656e+07
31.4	1.49693	60	1000000	34.05	1.43721	27.366	0.871529	-0.128471		2.7366e+07
31.4	1.49693	60	1000000	34.2	1.39521	24.8435	0.791193	-0.208807		2.48435e+07
31.4	1.49693	60	1000000	36.27	0.815624	6.54069	0.208302	-0.791698		6.54069e+06
31.4	1.49693	60	1000000	34.99	1.17402	14.9285	0.47543	-0.52457		1.49285e+07
31.4	1.49693	60	1000000	34.56	1.29441	19.6976	0.627313	-0.372687		1.96976e+07
31.4	1.49693	60	1000000	35.46	1.04242	11.026	0.351147	-0.648853		1.1026e+07
31.4	1.49693	60	1000000	35.73	0.966821	9.26447	0.295047	-0.704953		9.26447e+06
31.4	1.49693	60	1000000	34.85	1.21322	16.3386	0.520339	-0.479661		1.63386e+07
							Mean RE	-0.184249	Mean CV%	0.217994

## Sheet: Cp Standard Curve
Input Molecular Number	Log10 Input Molecular Number	Amplification Mix Percentage	Dilution Factor	Cp
31400000	7.49693	100	1	12.33
31400000	7.49693	100	1	12.42
31400000	7.49693	100	1	12.27
31400000	7.49693	100	1	12.63
31400000	7.49693	100	1	12.66
31400000	7.49693	100	1	12.7
31400000	7.49693	100	1	12.62
31400000	7.49693	100	1	12.61
31400000	7.49693	100	1	12.58
31400000	7.49693	100	1	12.65
31400000	7.49693	100	1	12.58
31400000	7.49693	100	1	12.33
3140000	6.49693	100	10	16.01
3140000	6.49693	100	10	15.84
3140000	6.49693	100	10	15.84
3140000	6.49693	100	10	15.82
3140000	6.49693	100	10	15.85
3140000	6.49693	100	10	15.85
3140000	6.49693	100	10	16.04
3140000	6.49693	100	10	16.03
3140000	6.49693	100	10	16.08
3140000	6.49693	100	10	15.96
3140000	6.49693	100	10	15.76
3140000	6.49693	100	10	15.81
314000	5.49693	100	100	19.53
314000	5.49693	100	100	19.49
314000	5.49693	100	100	19.46
314000	5.49693	100	100	19.63
314000	5.49693	100	100	19.45
314000	5.49693	100	100	19.57
314000	5.49693	100	100	19.6
314000	5.49693	100	100	19.63
314000	5.49693	100	100	19.65
314000	5.49693	100	100	19.46
314000	5.49693	100	100	19.53
314000	5.49693	100	100	19.53
31400	4.49693	100	1000	22.96
31400	4.49693	100	1000	22.95
31400	4.49693	100	1000	22.89
31400	4.49693	100	1000	23.06
31400	4.49693	100	1000	23
31400	4.49693	100	1000	23.03
31400	4.49693	100	1000	23.11
31400	4.49693	100	1000	23.06
31400	4.49693	100	1000	23.15
31400	4.49693	100	1000	23.13
31400	4.49693	100	1000	23.21
31400	4.49693	100	1000	23.23
3140	3.49693	100	10000	26.77
3140	3.49693	100	10000	26.7
3140	3.49693	100	10000	26.64
3140	3.49693	100	10000	26.55
3140	3.49693	100	10000	26.53
3140	3.49693	100	10000	26.47
3140	3.49693	100	10000	26.69
3140	3.49693	100	10000	26.7
3140	3.49693	100	10000	26.72
3140	3.49693	100	10000	26.79
3140	3.49693	100	10000	26.71
3140	3.49693	100	10000	26.67
314	2.49693	100	100000	29.86
314	2.49693	100	100000	30
314	2.49693	100	100000	29.76
314	2.49693	100	100000	30.01
314	2.49693	100	100000	30.46
314	2.49693	100	100000	30.18
314	2.49693	100	100000	30.42
314	2.49693	100	100000	30.33
314	2.49693	100	100000	30.15
314	2.49693	100	100000	30.26
314	2.49693	100	100000	30.05
314	2.49693	100	100000	30.11
31.4	1.49693	100	1000000	33.89
31.4	1.49693	100	1000000	33.64
31.4	1.49693	100	1000000	34.27
31.4	1.49693	100	1000000	34.85
31.4	1.49693	100	1000000	34.02
31.4	1.49693	100	1000000	34.74
31.4	1.49693	100	1000000	34.15
31.4	1.49693	100	1000000	33.54
31.4	1.49693	100	1000000	33.97
31.4	1.49693	100	1000000	33.74
31.4	1.49693	100	1000000	33.78
31.4	1.49693	100	1000000	33.53

## Sheet: Cy0
Input Molecular Number	Log10 Input Molecular Number	Amplification Mix Percentage	Dilution Factor	Cy0	Estimated Log10 Input Molecular Number	Estimated Input Molecular Number	Estimated Input Molecular Number/Input Molecular Number	Relative Error	CV%	Dilution Factor * Estimated Input Molecular Number
31400000	7.49693	100	1	12.6775	7.56474	3.6706e+07	1.16898	0.168982	0.105751	3.6706e+07
31400000	7.49693	100	1	12.8188	7.52504	3.34998e+07	1.06687	0.0668715		3.34998e+07
31400000	7.49693	100	1	12.9211	7.49633	3.13568e+07	0.998623	-0.00137652		3.13568e+07
31400000	7.49693	100	1	12.9361	7.49211	3.10534e+07	0.98896	-0.0110396		3.10534e+07
31400000	7.49693	100	1	12.9489	7.48851	3.07972e+07	0.980804	-0.0191964		3.07972e+07
31400000	7.49693	100	1	12.9891	7.47723	3.00076e+07	0.955656	-0.044344		3.00076e+07
31400000	7.49693	100	1	12.8664	7.51169	3.24853e+07	1.03456	0.0345635		3.24853e+07
31400000	7.49693	100	1	12.8692	7.5109	3.24265e+07	1.03269	0.0326905		3.24265e+07
31400000	7.49693	100	1	12.9425	7.49032	3.09259e+07	0.984903	-0.0150975		3.09259e+07
31400000	7.49693	100	1	13.184	7.42249	2.64537e+07	0.842473	-0.157527		2.64537e+07
31400000	7.49693	100	1	13.2091	7.41544	2.60277e+07	0.828907	-0.171093		2.60277e+07
31400000	7.49693	100	1	13.2251	7.41094	2.57599e+07	0.820378	-0.179622		2.57599e+07
31400000	7.49693	90	1	13.1652	7.42777	2.67772e+07	0.852777	-0.147223	0.123964	2.67772e+07
31400000	7.49693	90	1	13.0486	7.46051	2.88745e+07	0.919571	-0.0804289		2.88745e+07
31400000	7.49693	90	1	13.1673	7.42718	2.67411e+07	0.851627	-0.148373		2.67411e+07
31400000	7.49693	90	1	12.8218	7.52422	3.34367e+07	1.06486	0.0648624		3.34367e+07
31400000	7.49693	90	1	12.7585	7.54198	3.48323e+07	1.10931	0.109309		3.48323e+07
31400000	7.49693	90	1	12.8423	7.51846	3.29958e+07	1.05082	0.0508213		3.29958e+07
31400000	7.49693	90	1	12.807	7.52836	3.37568e+07	1.07506	0.075058		3.37568e+07
31400000	7.49693	90	1	12.7815	7.53554	3.43191e+07	1.09297	0.0929665		3.43191e+07
31400000	7.49693	90	1	12.7729	7.53794	3.45095e+07	1.09903	0.0990295		3.45095e+07
31400000	7.49693	90	1	13.1422	7.43423	2.71789e+07	0.865571	-0.134429		2.71789e+07
31400000	7.49693	90	1	13.1493	7.43221	2.7053e+07	0.861559	-0.138441		2.7053e+07
31400000	7.49693	90	1	13.2615	7.40072	2.51605e+07	0.801288	-0.198712		2.51605e+07
31400000	7.49693	80	1	12.9929	7.47616	2.99339e+07	0.95331	-0.0466896	0.0997416	2.99339e+07
31400000	7.49693	80	1	12.9086	7.49984	3.16115e+07	1.00674	0.00673502		3.16115e+07
31400000	7.49693	80	1	12.8032	7.52942	3.38394e+07	1.07769	0.0776863		3.38394e+07
31400000	7.49693	80	1	13.2426	7.40603	2.547e+07	0.811146	-0.188854		2.547e+07
31400000	7.49693	80	1	13.2937	7.39168	2.46421e+07	0.784781	-0.215219		2.46421e+07
31400000	7.49693	80	1	13.1856	7.42204	2.64265e+07	0.841607	-0.158393		2.64265e+07
31400000	7.49693	80	1	13.1549	7.43064	2.69553e+07	0.858449	-0.141551		2.69553e+07
31400000	7.49693	80	1	13.0459	7.46127	2.89246e+07	0.921166	-0.0788343		2.89246e+07
31400000	7.49693	80	1	12.9762	7.48085	3.02584e+07	0.963643	-0.0363573		3.02584e+07
31400000	7.49693	80	1	13.2051	7.41657	2.60955e+07	0.831067	-0.168933		2.60955e+07
31400000	7.49693	80	1	13.1094	7.44344	2.77614e+07	0.88412	-0.11588		2.77614e+07
31400000	7.49693	80	1	13.2263	7.4106	2.57396e+07	0.819734	-0.180266		2.57396e+07
31400000	7.49693	70	1	12.692	7.56067	3.63636e+07	1.15808	0.158077	0.130224	3.63636e+07
31400000	7.49693	70	1	12.5977	7.58716	3.86506e+07	1.23091	0.23091		3.86506e+07
31400000	7.49693	70	1	12.6166	7.58183	3.81796e+07	1.21591	0.215911		3.81796e+07
31400000	7.49693	70	1	12.7678	7.53939	3.4625e+07	1.10271	0.102706		3.4625e+07
31400000	7.49693	70	1	12.7525	7.54368	3.49688e+07	1.11366	0.113658		3.49688e+07
31400000	7.49693	70	1	12.8605	7.51334	3.26091e+07	1.03851	0.0385066		3.26091e+07
31400000	7.49693	70	1	13.031	7.46546	2.9205e+07	0.930096	-0.0699041		2.9205e+07
31400000	7.49693	70	1	12.913	7.49859	3.15202e+07	1.00383	0.00382941		3.15202e+07
31400000	7.49693	70	1	12.983	7.47892	3.01247e+07	0.959385	-0.0406155		3.01247e+07
31400000	7.49693	70	1	13.1891	7.42106	2.63669e+07	0.83971	-0.16029		2.63669e+07
31400000	7.49693	70	1	13.0833	7.45077	2.82336e+07	0.89916	-0.10084		2.82336e+07
31400000	7.49693	70	1	13.1327	7.43688	2.73453e+07	0.87087	-0.12913		2.73453e+07
31400000	7.49693	60	1	12.991	7.47669	2.997e+07	0.954459	-0.0455415	0.373491	2.997e+07
31400000	7.49693	60	1	12.9433	7.49007	3.09081e+07	0.984334	-0.0156664		3.09081e+07
31400000	7.49693	60	1	12.8615	7.51305	3.25876e+07	1.03782	0.0378212		3.25876e+07
31400000	7.49693	60	1	12.2358	7.68881	4.88442e+07	1.55555	0.555547		4.88442e+07
31400000	7.49693	60	1	12.2492	7.68503	4.84202e+07	1.54205	0.542045		4.84202e+07
31400000	7.49693	60	1	11.7939	7.8129	6.49983e+07	2.07001	1.07001		6.49983e+07
31400000	7.49693	60	1	13.1807	7.42342	2.65104e+07	0.84428	-0.15572		2.65104e+07
31400000	7.49693	60	1	13.1308	7.43744	2.73802e+07	0.87198	-0.12802		2.73802e+07
31400000	7.49693	60	1	13.093	7.44805	2.80575e+07	0.893551	-0.106449		2.80575e+07
31400000	7.49693	60	1	13.2977	7.39055	2.4578e+07	0.782737	-0.217263		2.4578e+07
31400000	7.49693	60	1	13.306	7.38821	2.4446e+07	0.778535	-0.221465		2.4446e+07
31400000	7.49693	60	1	13.2578	7.40174	2.52199e+07	0.803183	-0.196817		2.52199e+07
3140000	6.49693	100	10	16.5258	6.48388	3.04707e+06	0.970403	-0.029597	0.114121	3.04707e+07
3140000	6.49693	100	10	16.5026	6.4904	3.09314e+06	0.985076	-0.0149244		3.09314e+07
3140000	6.49693	100	10	16.5095	6.48845	3.07931e+06	0.980673	-0.0193266		3.07931e+07
3140000	6.49693	100	10	16.1795	6.58113	3.81184e+06	1.21396	0.213961		3.81184e+07
3140000	6.49693	100	10	16.2945	6.54884	3.53864e+06	1.12696	0.126955		3.53864e+07
3140000	6.49693	100	10	16.4576	6.50304	3.18446e+06	1.01416	0.014158		3.18446e+07
3140000	6.49693	100	10	16.3795	6.52498	3.34949e+06	1.06672	0.0667168		3.34949e+07
3140000	6.49693	100	10	16.5284	6.48316	3.04198e+06	0.968782	-0.0312175		3.04198e+07
3140000	6.49693	100	10	16.555	6.47568	2.99006e+06	0.952247	-0.0477525		2.99006e+07
3140000	6.49693	100	10	16.7062	6.43321	2.71153e+06	0.863545	-0.136455		2.71153e+07
3140000	6.49693	100	10	16.7099	6.43218	2.70506e+06	0.861484	-0.138516		2.70506e+07
3140000	6.49693	100	10	16.7872	6.41046	2.57314e+06	0.819471	-0.180529		2.57314e+07
3140000	6.49693	90	10	16.7183	6.42982	2.69043e+06	0.856823	-0.143177	0.0811639	2.69043e+07
3140000	6.49693	90	10	16.6778	6.44118	2.76174e+06	0.879536	-0.120464		2.76174e+07
3140000	6.49693	90	10	16.5445	6.47862	3.0104e+06	0.958727	-0.0412729		3.0104e+07
3140000	6.49693	90	10	16.6906	6.4376	2.73903e+06	0.872301	-0.127699		2.73903e+07
3140000	6.49693	90	10	16.6774	6.4413	2.76246e+06	0.879763	-0.120237		2.76246e+07
3140000	6.49693	90	10	16.6897	6.43785	2.74063e+06	0.872812	-0.127188		2.74063e+07
3140000	6.49693	90	10	16.5278	6.48332	3.04315e+06	0.969157	-0.0308429		3.04315e+07
3140000	6.49693	90	10	16.3984	6.51966	3.3087e+06	1.05372	0.0537247		3.3087e+07
3140000	6.49693	90	10	16.5557	6.47547	2.98864e+06	0.951797	-0.0482035		2.98864e+07
3140000	6.49693	90	10	16.8599	6.39003	2.4549e+06	0.781814	-0.218186		2.4549e+07
3140000	6.49693	90	10	16.7741	6.41414	2.59502e+06	0.82644	-0.17356		2.59502e+07
3140000	6.49693	90	10	16.6774	6.44131	2.76252e+06	0.879785	-0.120215		2.76252e+07
3140000	6.49693	80	10	16.9271	6.37115	2.35046e+06	0.748554	-0.251446	0.0690657	2.35046e+07
3140000	6.49693	80	10	16.9103	6.37587	2.37615e+06	0.756736	-0.243264		2.37615e+07
3140000	6.49693	80	10	16.7846	6.41118	2.57741e+06	0.820833	-0.179167		2.57741e+07
3140000	6.49693	80	10	16.7844	6.41125	2.57778e+06	0.820949	-0.179051		2.57778e+07
3140000	6.49693	80	10	16.7953	6.40818	2.55963e+06	0.81517	-0.18483		2.55963e+07
3140000	6.49693	80	10	16.7269	6.42739	2.67541e+06	0.852041	-0.147959		2.67541e+07
3140000	6.49693	80	10	16.656	6.4473	2.80093e+06	0.892016	-0.107984		2.80093e+07
3140000	6.49693	80	10	16.6961	6.43605	2.72926e+06	0.869191	-0.130809		2.72926e+07
3140000	6.49693	80	10	16.6951	6.43632	2.73097e+06	0.869736	-0.130264		2.73097e+07
3140000	6.49693	80	10	16.6749	6.442	2.76694e+06	0.881191	-0.118809		2.76694e+07
3140000	6.49693	80	10	16.6897	6.43785	2.7406e+06	0.872801	-0.127199		2.7406e+07
3140000	6.49693	80	10	16.5445	6.47864	3.0105e+06	0.958757	-0.0412427		3.0105e+07
3140000	6.49693	70	10	16.8229	6.40044	2.51443e+06	0.800772	-0.199228	0.0733066	2.51443e+07
3140000	6.49693	70	10	16.8826	6.38367	2.41917e+06	0.770437	-0.229563		2.41917e+07
3140000	6.49693	70	10	16.8303	6.39835	2.50237e+06	0.796932	-0.203068		2.50237e+07
3140000	6.49693	70	10	16.9968	6.35159	2.24691e+06	0.715576	-0.284424		2.24691e+07
3140000	6.49693	70	10	16.9212	6.37284	2.35959e+06	0.751462	-0.248538		2.35959e+07
3140000	6.49693	70	10	16.867	6.38803	2.44363e+06	0.778225	-0.221775		2.44363e+07
3140000	6.49693	70	10	17.093	6.32457	2.1114e+06	0.67242	-0.32758		2.1114e+07
3140000	6.49693	70	10	17.0133	6.34696	2.22309e+06	0.707991	-0.292009		2.22309e+07
3140000	6.49693	70	10	17.0514	6.33625	2.16896e+06	0.690752	-0.309248		2.16896e+07
3140000	6.49693	70	10	16.9875	6.35421	2.26053e+06	0.719915	-0.280085		2.26053e+07
3140000	6.49693	70	10	17.1671	6.30374	2.01254e+06	0.640936	-0.359064		2.01254e+07
3140000	6.49693	70	10	17.1034	6.32165	2.09724e+06	0.667909	-0.332091		2.09724e+07
3140000	6.49693	60	10	16.7145	6.43087	2.6969e+06	0.858886	-0.141114	0.191759	2.6969e+07
3140000	6.49693	60	10	16.5893	6.46605	2.92446e+06	0.931358	-0.0686423		2.92446e+07
3140000	6.49693	60	10	16.1881	6.57873	3.79079e+06	1.20726	0.207258		3.79079e+07
3140000	6.49693	60	10	17.2706	6.27469	1.88229e+06	0.599455	-0.400545		1.88229e+07
3140000	6.49693	60	10	17.1487	6.30891	2.03663e+06	0.648609	-0.351391		2.03663e+07
3140000	6.49693	60	10	16.9809	6.35606	2.27015e+06	0.722979	-0.277021		2.27015e+07
3140000	6.49693	60	10	16.9822	6.3557	2.26828e+06	0.722381	-0.277619		2.26828e+07
3140000	6.49693	60	10	16.8719	6.38666	2.43591e+06	0.775769	-0.224231		2.43591e+07
3140000	6.49693	60	10	16.8038	6.40581	2.54569e+06	0.81073	-0.18927		2.54569e+07
3140000	6.49693	60	10	16.7667	6.41622	2.60746e+06	0.830402	-0.169598		2.60746e+07
3140000	6.49693	60	10	16.7912	6.40933	2.56642e+06	0.81733	-0.18267		2.56642e+07
3140000	6.49693	60	10	16.6171	6.45822	2.87225e+06	0.914728	-0.085272		2.87225e+07
314000	5.49693	100	100	19.9983	5.50858	322535	1.02718	0.0271826	0.0981348	3.22535e+07
314000	5.49693	100	100	19.9156	5.53178	340237	1.08356	0.083557		3.40237e+07
314000	5.49693	100	100	19.9079	5.53395	341944	1.08899	0.088993		3.41944e+07
314000	5.49693	100	100	20.0881	5.48334	304328	0.969198	-0.030802		3.04328e+07
314000	5.49693	100	100	20.0784	5.48608	306252	0.975324	-0.0246763		3.06252e+07
314000	5.49693	100	100	20.2231	5.44542	278880	0.888153	-0.111847		2.7888e+07
314000	5.49693	100	100	19.9556	5.52056	331560	1.05592	0.0559239		3.3156e+07
314000	5.49693	100	100	19.9224	5.52989	338759	1.07885	0.078849		3.38759e+07
314000	5.49693	100	100	19.9438	5.52388	334102	1.06402	0.0640197		3.34102e+07
314000	5.49693	100	100	20.2436	5.43966	275210	0.876466	-0.123534		2.7521e+07
314000	5.49693	100	100	20.2693	5.43246	270681	0.86204	-0.13796		2.70681e+07
314000	5.49693	100	100	20.3245	5.41694	261179	0.83178	-0.16822		2.61179e+07
314000	5.49693	90	100	19.9674	5.51724	329033	1.04788	0.0478763	0.128434	3.29033e+07
314000	5.49693	90	100	20.1138	5.47613	299319	0.953245	-0.0467548		2.99319e+07
314000	5.49693	90	100	20.1136	5.47618	299350	0.953345	-0.0466552		2.9935e+07
314000	5.49693	90	100	20.4997	5.36774	233206	0.742695	-0.257305		2.33206e+07
314000	5.49693	90	100	20.3943	5.39734	249653	0.795073	-0.204927		2.49653e+07
314000	5.49693	90	100	20.4036	5.39473	248160	0.790319	-0.209681		2.4816e+07
314000	5.49693	90	100	19.9135	5.53239	340715	1.08508	0.0850809		3.40715e+07
314000	5.49693	90	100	19.8786	5.54218	348483	1.10982	0.109819		3.48483e+07
314000	5.49693	90	100	19.9339	5.52665	336238	1.07082	0.0708218		3.36238e+07
314000	5.49693	90	100	20.1775	5.45823	287230	0.914745	-0.0852548		2.8723e+07
314000	5.49693	90	100	20.1523	5.46533	291962	0.929816	-0.0701844		2.91962e+07
314000	5.49693	90	100	20.1351	5.47013	295211	0.940164	-0.0598363		2.95211e+07
314000	5.49693	80	100	20.3166	5.41916	262518	0.836046	-0.163954	0.0698903	2.62518e+07
314000	5.49693	80	100	20.3769	5.40223	252479	0.804073	-0.195927		2.52479e+07
314000	5.49693	80	100	20.3725	5.40346	253200	0.806371	-0.193629		2.532e+07
314000	5.49693	80	100	20.3764	5.40238	252567	0.804355	-0.195645		2.52567e+07
314000	5.49693	80	100	20.3838	5.40028	251351	0.800482	-0.199518		2.51351e+07
314000	5.49693	80	100	20.2794	5.4296	268908	0.856396	-0.143604		2.68908e+07
314000	5.49693	80	100	20.4504	5.3816	240768	0.766778	-0.233222		2.40768e+07
314000	5.49693	80	100	20.4355	5.38578	243099	0.774201	-0.225799		2.43099e+07
314000	5.49693	80	100	20.4323	5.38666	243589	0.77576	-0.22424		2.43589e+07
314000	5.49693	80	100	20.4703	5.37599	237681	0.756945	-0.243055		2.37681e+07
314000	5.49693	80	100	20.6016	5.33913	218338	0.695344	-0.304656		2.18338e+07
314000	5.49693	80	100	20.6723	5.31926	208575	0.664251	-0.335749		2.08575e+07
314000	5.49693	70	100	20.2632	5.43418	271755	0.865461	-0.134539	0.0986328	2.71755e+07
314000	5.49693	70	100	20.2246	5.445	278611	0.887297	-0.112703		2.78611e+07
314000	5.49693	70	100	20.2872	5.42742	267557	0.852094	-0.147906		2.67557e+07
314000	5.49693	70	100	20.6204	5.33385	215700	0.686943	-0.313057		2.157e+07
314000	5.49693	70	100	20.5876	5.34305	220317	0.701647	-0.298353		2.20317e+07
314000	5.49693	70	100	20.5548	5.35226	225042	0.716695	-0.283305		2.25042e+07
314000	5.49693	70	100	20.6374	5.32907	213338	0.679419	-0.320581		2.13338e+07
314000	5.49693	70	100	20.5546	5.35233	225078	0.716808	-0.283192		2.25078e+07
314000	5.49693	70	100	20.5343	5.35801	228042	0.726248	-0.273752		2.28042e+07
314000	5.49693	70	100	20.5962	5.34062	219090	0.69774	-0.30226		2.1909e+07
314000	5.49693	70	100	20.5123	5.36421	231317	0.736677	-0.263323		2.31317e+07
314000	5.49693	70	100	20.5329	5.35842	228255	0.726927	-0.273073		2.28255e+07
314000	5.49693	60	100	20.208	5.44967	281626	0.896899	-0.103101	0.152942	2.81626e+07
314000	5.49693	60	100	20.1704	5.46023	288553	0.918958	-0.0810424		2.88553e+07
314000	5.49693	60	100	19.9946	5.50959	323291	1.02959	0.0295906		3.23291e+07
314000	5.49693	60	100	20.6531	5.32466	211182	0.672553	-0.327447		2.11182e+07
314000	5.49693	60	100	20.4395	5.38465	242464	0.772178	-0.227822		2.42464e+07
314000	5.49693	60	100	20.4424	5.38384	242011	0.770737	-0.229263		2.42011e+07
314000	5.49693	60	100	20.2905	5.42651	266998	0.850313	-0.149687		2.66998e+07
314000	5.49693	60	100	20.1792	5.45775	286911	0.913729	-0.086271		2.86911e+07
314000	5.49693	60	100	20.2	5.45191	283083	0.901539	-0.0984609		2.83083e+07
314000	5.49693	60	100	20.7057	5.30989	204120	0.650064	-0.349936		2.0412e+07
314000	5.49693	60	100	20.7043	5.31028	204303	0.650648	-0.349352		2.04303e+07
314000	5.49693	60	100	20.5524	5.35295	225398	0.717828	-0.282172		2.25398e+07
31400	4.49693	100	1000	23.3736	4.56056	36354.8	1.1578	0.157797	0.12301	3.63548e+07
31400	4.49693	100	1000	23.3128	4.57764	37813.3	1.20424	0.204244		3.78133e+07
31400	4.49693	100	1000	23.2129	4.60569	40336	1.28459	0.284587		4.0336e+07
31400	4.49693	100	1000	23.6447	4.48441	30508	0.971592	-0.0284084		3.0508e+07
31400	4.49693	100	1000	23.5393	4.51401	32659.8	1.04012	0.0401222		3.26598e+07
31400	4.49693	100	1000	23.5875	4.50047	31656.7	1.00818	0.00817632		3.16567e+07
31400	4.49693	100	1000	23.3843	4.55755	36103.8	1.1498	0.149804		3.61038e+07
31400	4.49693	100	1000	23.3154	4.57689	37747.6	1.20215	0.202154		3.77476e+07
31400	4.49693	100	1000	23.4096	4.55044	35517.7	1.13114	0.131135		3.55177e+07
31400	4.49693	100	1000	23.7813	4.44605	27928.9	0.889456	-0.110544		2.79289e+07
31400	4.49693	100	1000	23.7223	4.46263	29015.4	0.924056	-0.0759438		2.90154e+07
31400	4.49693	100	1000	23.7382	4.45814	28717.4	0.914566	-0.0854341		2.87174e+07
31400	4.49693	90	1000	23.6503	4.48283	30396.9	0.968056	-0.0319443	0.115387	3.03969e+07
31400	4.49693	90	1000	23.9147	4.40859	25620.7	0.815944	-0.184056		2.56207e+07
31400	4.49693	90	1000	24.0157	4.38021	23999.7	0.76432	-0.23568		2.39997e+07
31400	4.49693	90	1000	23.5619	4.50767	32186.2	1.02504	0.0250381		3.21862e+07
31400	4.49693	90	1000	23.5613	4.50783	32197.7	1.02541	0.0254054		3.21977e+07
31400	4.49693	90	1000	23.6232	4.49045	30935	0.985191	-0.0148088		3.0935e+07
31400	4.49693	90	1000	23.5665	4.50639	32091.4	1.02202	0.0220187		3.20914e+07
31400	4.49693	90	1000	23.5417	4.51333	32608.4	1.03848	0.0384839		3.26084e+07
31400	4.49693	90	1000	23.6847	4.47319	29729.7	0.946805	-0.0531945		2.97297e+07
31400	4.49693	90	1000	23.8363	4.4306	26952.3	0.858354	-0.141646		2.69523e+07
31400	4.49693	90	1000	23.9099	4.40993	25699.8	0.818466	-0.181534		2.56998e+07
31400	4.49693	90	1000	23.994	4.38629	24338.4	0.77511	-0.22489		2.43384e+07
31400	4.49693	80	1000	24.0275	4.37689	23817.3	0.758513	-0.241487	0.0796544	2.38173e+07
31400	4.49693	80	1000	23.9517	4.3982	25014.8	0.79665	-0.20335		2.50148e+07
31400	4.49693	80	1000	23.9879	4.38803	24436	0.778215	-0.221785		2.4436e+07
31400	4.49693	80	1000	23.9669	4.39391	24768.8	0.788816	-0.211184		2.47688e+07
31400	4.49693	80	1000	24.0827	4.3614	22982.5	0.731926	-0.268074		2.29825e+07
31400	4.49693	80	1000	24.0773	4.36292	23063.3	0.734501	-0.265499		2.30633e+07
31400	4.49693	80	1000	23.8739	4.42003	26304.7	0.837729	-0.162271		2.63047e+07
31400	4.49693	80	1000	23.8649	4.42258	26459.2	0.842649	-0.157351		2.64592e+07
31400	4.49693	80	1000	23.9555	4.39711	24952.5	0.794666	-0.205334		2.49525e+07
31400	4.49693	80	1000	24.2677	4.30942	20390	0.649364	-0.350636		2.039e+07
31400	4.49693	80	1000	24.1625	4.33897	21826	0.695097	-0.304903		2.1826e+07
31400	4.49693	80	1000	24.1857	4.33247	21501.4	0.684758	-0.315242		2.15014e+07
31400	4.49693	70	1000	23.9987	4.38497	24264.5	0.772755	-0.227245	0.0835573	2.42645e+07
31400	4.49693	70	1000	23.9432	4.40056	25151.3	0.800996	-0.199004		2.51513e+07
31400	4.49693	70	1000	23.7826	4.44569	27905.6	0.888713	-0.111287		2.79056e+07
31400	4.49693	70	1000	24.0183	4.37949	23960.2	0.763063	-0.236937		2.39602e+07
31400	4.49693	70	1000	23.8952	4.41406	25945.3	0.826285	-0.173715		2.59453e+07
31400	4.49693	70	1000	23.925	4.40569	25450.4	0.810521	-0.189479		2.54504e+07
31400	4.49693	70	1000	24.1228	4.35014	22394.5	0.7132	-0.2868		2.23945e+07
31400	4.49693	70	1000	24.1863	4.3323	21493	0.68449	-0.31551		2.1493e+07
31400	4.49693	70	1000	24.1059	4.35487	22639.4	0.721001	-0.278999		2.26394e+07
31400	4.49693	70	1000	24.2182	4.32335	21054.5	0.670527	-0.329473		2.10545e+07
31400	4.49693	70	1000	24.0896	4.35945	22879.8	0.728654	-0.271346		2.28798e+07
31400	4.49693	70	1000	24.0734	4.364	23120.7	0.736328	-0.263672		2.31207e+07
31400	4.49693	60	1000	24.241	4.31692	20745.4	0.660681	-0.339319	0.0842949	2.07454e+07
31400	4.49693	60	1000	23.9889	4.38775	24420.1	0.777709	-0.222291		2.44201e+07
31400	4.49693	60	1000	23.9041	4.41154	25795.4	0.821509	-0.178491		2.57954e+07
31400	4.49693	60	1000	24.2118	4.32513	21141.3	0.67329	-0.32671		2.11413e+07
31400	4.49693	60	1000	24.1478	4.3431	22034.4	0.701733	-0.298267		2.20344e+07
31400	4.49693	60	1000	24.107	4.35456	22623.8	0.720502	-0.279498		2.26238e+07
31400	4.49693	60	1000	24.0803	4.36208	23018.5	0.733074	-0.266926		2.30185e+07
31400	4.49693	60	1000	23.9661	4.39415	24782.8	0.78926	-0.21074		2.47828e+07
31400	4.49693	60	1000	23.9151	4.40847	25613.3	0.81571	-0.18429		2.56133e+07
31400	4.49693	60	1000	24.0486	4.37097	23494.8	0.748243	-0.251757		2.34948e+07
31400	4.49693	60	1000	23.9981	4.38515	24274.8	0.773081	-0.226919		2.42748e+07
31400	4.49693	60	1000	23.8045	4.43953	27512.4	0.876192	-0.123808		2.75124e+07
3140	3.49693	100	10000	27.115	3.50973	3233.93	1.02992	0.0299154	0.128784	3.23393e+07
3140	3.49693	100	10000	27.1675	3.49496	3125.82	0.995484	-0.00451596		3.12582e+07
3140	3.49693	100	10000	27.2142	3.48185	3032.84	0.965873	-0.0341266		3.03284e+07
3140	3.49693	100	10000	26.8749	3.57716	3777.08	1.20289	0.20289		3.77708e+07
3140	3.49693	100	10000	26.8148	3.59405	3926.88	1.2506	0.250598		3.92688e+07
3140	3.49693	100	10000	26.7325	3.61716	4141.54	1.31896	0.318963		4.14154e+07
3140	3.49693	100	10000	26.9435	3.55787	3613.05	1.15065	0.150653		3.61305e+07
3140	3.49693	100	10000	26.9584	3.55371	3578.6	1.13968	0.13968		3.5786e+07
3140	3.49693	100	10000	27.0284	3.53404	3420.11	1.08921	0.0892084		3.42011e+07
3140	3.49693	100	10000	27.1624	3.49641	3136.25	0.998806	-0.00119422		3.13625e+07
3140	3.49693	100	10000	27.2724	3.4655	2920.76	0.930179	-0.0698215		2.92076e+07
3140	3.49693	100	10000	27.401	3.4294	2687.84	0.856001	-0.143999		2.68784e+07
3140	3.49693	90	10000	27.4758	3.40839	2560.9	0.815574	-0.184426	0.0986648	2.5609e+07
3140	3.49693	90	10000	27.5622	3.38411	2421.65	0.771226	-0.228774		2.42165e+07
3140	3.49693	90	10000	27.3058	3.45613	2858.48	0.910343	-0.0896569		2.85848e+07
3140	3.49693	90	10000	27.3992	3.42989	2690.82	0.85695	-0.14305		2.69082e+07
3140	3.49693	90	10000	27.5437	3.3893	2450.74	0.780491	-0.219509		2.45074e+07
3140	3.49693	90	10000	27.698	3.34597	2218.04	0.706382	-0.293618		2.21804e+07
3140	3.49693	90	10000	27.2823	3.46272	2902.18	0.924262	-0.0757381		2.90218e+07
3140	3.49693	90	10000	27.1433	3.50177	3175.16	1.0112	0.0111982		3.17516e+07
3140	3.49693	90	10000	27.2273	3.47817	3007.29	0.957734	-0.0422656		3.00729e+07
3140	3.49693	90	10000	27.416	3.42517	2661.8	0.847706	-0.152294		2.6618e+07
3140	3.49693	90	10000	27.3784	3.43573	2727.28	0.86856	-0.13144		2.72728e+07
3140	3.49693	90	10000	27.3896	3.43258	2707.59	0.862291	-0.137709		2.70759e+07
3140	3.49693	80	10000	27.4691	3.41026	2571.92	0.819081	-0.180919	0.0723492	2.57192e+07
3140	3.49693	80	10000	27.4481	3.41617	2607.17	0.830308	-0.169692		2.60717e+07
3140	3.49693	80	10000	27.4757	3.40841	2561	0.815606	-0.184394		2.561e+07
3140	3.49693	80	10000	27.5263	3.3942	2478.54	0.789343	-0.210657		2.47854e+07
3140	3.49693	80	10000	27.5235	3.39499	2483.06	0.790785	-0.209215		2.48306e+07
3140	3.49693	80	10000	27.6293	3.36527	2318.85	0.738488	-0.261512		2.31885e+07
3140	3.49693	80	10000	27.51	3.39878	2504.84	0.797719	-0.202281		2.50484e+07
3140	3.49693	80	10000	27.4973	3.40235	2525.52	0.804306	-0.195694		2.52552e+07
3140	3.49693	80	10000	27.5436	3.38935	2451.02	0.780581	-0.219419		2.45102e+07
3140	3.49693	80	10000	27.8421	3.30549	2020.63	0.643512	-0.356488		2.02063e+07
3140	3.49693	80	10000	27.6722	3.35323	2255.43	0.71829	-0.28171		2.25543e+07
3140	3.49693	80	10000	27.6878	3.34883	2232.67	0.711043	-0.288957		2.23267e+07
3140	3.49693	70	10000	27.4463	3.41668	2610.24	0.831286	-0.168714	0.0772172	2.61024e+07
3140	3.49693	70	10000	27.5169	3.39684	2493.68	0.794165	-0.205835		2.49368e+07
3140	3.49693	70	10000	27.4652	3.41137	2578.5	0.821179	-0.178821		2.5785e+07
3140	3.49693	70	10000	27.7528	3.33059	2140.86	0.681802	-0.318198		2.14086e+07
3140	3.49693	70	10000	27.7186	3.3402	2188.76	0.697058	-0.302942		2.18876e+07
3140	3.49693	70	10000	27.7566	3.32953	2135.63	0.680138	-0.319862		2.13563e+07
3140	3.49693	70	10000	27.5804	3.37901	2393.38	0.762224	-0.237776		2.39338e+07
3140	3.49693	70	10000	27.6243	3.36667	2326.32	0.740867	-0.259133		2.32632e+07
3140	3.49693	70	10000	27.4673	3.41077	2574.94	0.820044	-0.179956		2.57494e+07
3140	3.49693	70	10000	27.6139	3.36959	2342.02	0.745867	-0.254133		2.34202e+07
3140	3.49693	70	10000	27.6376	3.36295	2306.46	0.734541	-0.265459		2.30646e+07
3140	3.49693	70	10000	27.4237	3.42302	2648.62	0.84351	-0.15649		2.64862e+07
3140	3.49693	60	10000	27.679	3.35131	2245.46	0.715114	-0.284886	0.146359	2.24546e+07
3140	3.49693	60	10000	27.6297	3.36515	2318.18	0.738274	-0.261726		2.31818e+07
3140	3.49693	60	10000	27.4528	3.41485	2599.25	0.827788	-0.172212		2.59925e+07
3140	3.49693	60	10000	27.8445	3.30483	2017.6	0.642546	-0.357454		2.0176e+07
3140	3.49693	60	10000	27.8662	3.29874	1989.47	0.63359	-0.36641		1.98947e+07
3140	3.49693	60	10000	27.7419	3.33364	2155.96	0.686612	-0.313388		2.15596e+07
3140	3.49693	60	10000	27.3559	3.44206	2767.33	0.881316	-0.118684		2.76733e+07
3140	3.49693	60	10000	27.617	3.36873	2337.38	0.74439	-0.25561		2.33738e+07
3140	3.49693	60	10000	27.2967	3.45868	2875.3	0.915699	-0.0843007		2.8753e+07
3140	3.49693	60	10000	28.0026	3.26041	1821.43	0.580075	-0.419925		1.82143e+07
3140	3.49693	60	10000	27.9361	3.2791	1901.53	0.605584	-0.394416		1.90153e+07
3140	3.49693	60	10000	27.6114	3.37029	2345.77	0.747062	-0.252938		2.34577e+07
314	2.49693	100	100000	30.3066	2.61329	410.476	1.30725	0.307249	0.163886	4.10476e+07
314	2.49693	100	100000	30.4902	2.56173	364.527	1.16091	0.160913		3.64527e+07
314	2.49693	100	100000	30.3315	2.6063	403.925	1.28638	0.286384		4.03925e+07
314	2.49693	100	100000	30.3784	2.59313	391.86	1.24796	0.247962		3.9186e+07
314	2.49693	100	100000	30.8694	2.45523	285.255	0.908457	-0.0915435		2.85255e+07
314	2.49693	100	100000	30.7924	2.47687	299.826	0.954861	-0.0451393		2.99826e+07
314	2.49693	100	100000	30.6712	2.5109	324.261	1.03268	0.0326798		3.24261e+07
314	2.49693	100	100000	30.6784	2.50887	322.749	1.02786	0.0278633		3.22749e+07
314	2.49693	100	100000	30.5593	2.54233	348.599	1.11019	0.110188		3.48599e+07
314	2.49693	100	100000	31.0045	2.4173	261.396	0.83247	-0.16753		2.61396e+07
314	2.49693	100	100000	30.88	2.45226	283.308	0.902254	-0.0977461		2.83308e+07
314	2.49693	100	100000	31.0136	2.41473	259.856	0.827567	-0.172433		2.59856e+07
314	2.49693	90	100000	30.9549	2.43121	269.901	0.859559	-0.140441	0.172435	2.69901e+07
314	2.49693	90	100000	31.0057	2.41695	261.187	0.831805	-0.168195		2.61187e+07
314	2.49693	90	100000	31.0684	2.39933	250.802	0.798733	-0.201267		2.50802e+07
314	2.49693	90	100000	31.1711	2.3705	234.695	0.747436	-0.252564		2.34695e+07
314	2.49693	90	100000	31.5331	2.26881	185.698	0.591396	-0.408604		1.85698e+07
314	2.49693	90	100000	30.9155	2.44228	276.871	0.881755	-0.118245		2.76871e+07
314	2.49693	90	100000	30.7393	2.49176	310.285	0.988169	-0.0118312		3.10285e+07
314	2.49693	90	100000	30.8707	2.45485	285.005	0.907661	-0.0923392		2.85005e+07
314	2.49693	90	100000	30.4082	2.58478	384.395	1.22419	0.224188		3.84395e+07
314	2.49693	90	100000	30.9544	2.43134	269.987	0.859831	-0.140169		2.69987e+07
314	2.49693	90	100000	31.014	2.41462	259.791	0.82736	-0.17264		2.59791e+07
314	2.49693	90	100000	30.7948	2.47617	299.346	0.953331	-0.0466692		2.99346e+07
314	2.49693	80	100000	30.973	2.42613	266.768	0.849579	-0.150421	0.15362	2.66768e+07
314	2.49693	80	100000	30.4813	2.56423	366.634	1.16762	0.167624		3.66634e+07
314	2.49693	80	100000	30.5234	2.5524	356.782	1.13625	0.136247		3.56782e+07
314	2.49693	80	100000	31.0205	2.41279	258.697	0.823875	-0.176125		2.58697e+07
314	2.49693	80	100000	30.9766	2.42513	266.154	0.847625	-0.152375		2.66154e+07
314	2.49693	80	100000	31.252	2.34777	222.727	0.709321	-0.290679		2.22727e+07
314	2.49693	80	100000	30.7212	2.49685	313.94	0.99981	-0.000189632		3.1394e+07
314	2.49693	80	100000	30.872	2.45449	284.769	0.906906	-0.0930935		2.84769e+07
314	2.49693	80	100000	30.755	2.48737	307.166	0.978236	-0.0217642		3.07166e+07
314	2.49693	80	100000	31.0084	2.41618	260.722	0.830324	-0.169676		2.60722e+07
314	2.49693	80	100000	31.0648	2.40034	251.386	0.800592	-0.199408		2.51386e+07
314	2.49693	80	100000	31.039	2.4076	255.625	0.814093	-0.185907		2.55625e+07
314	2.49693	70	100000	30.8408	2.46326	290.574	0.925395	-0.074605	0.170201	2.90574e+07
314	2.49693	70	100000	30.9507	2.43241	270.649	0.86194	-0.13806		2.70649e+07
314	2.49693	70	100000	31.2021	2.36179	230.031	0.732583	-0.267417		2.30031e+07
314	2.49693	70	100000	31.5525	2.26336	183.382	0.584018	-0.415982		1.83382e+07
314	2.49693	70	100000	31.315	2.33007	213.831	0.68099	-0.31901		2.13831e+07
314	2.49693	70	100000	31.7758	2.20064	158.725	0.505492	-0.494508		1.58725e+07
314	2.49693	70	100000	31.4101	2.30336	201.076	0.640371	-0.359629		2.01076e+07
314	2.49693	70	100000	31.3062	2.33255	215.057	0.684896	-0.315104		2.15057e+07
314	2.49693	70	100000	31.2771	2.34073	219.144	0.69791	-0.30209		2.19144e+07
314	2.49693	70	100000	30.9746	2.42568	266.492	0.8487	-0.1513		2.66492e+07
314	2.49693	70	100000	31.3604	2.31731	207.639	0.661272	-0.338728		2.07639e+07
314	2.49693	70	100000	31.3823	2.31118	204.731	0.65201	-0.34799		2.04731e+07
314	2.49693	60	100000	31.3713	2.31428	206.194	0.656668	-0.343332	0.162661	2.06194e+07
314	2.49693	60	100000	31.6076	2.2479	176.968	0.563594	-0.436406		1.76968e+07
314	2.49693	60	100000	31.3976	2.30687	202.706	0.645561	-0.354439		2.02706e+07
314	2.49693	60	100000	30.9881	2.42189	264.174	0.841319	-0.158681		2.64174e+07
314	2.49693	60	100000	30.9252	2.43956	275.147	0.876265	-0.123735		2.75147e+07
314	2.49693	60	100000	31.0534	2.40356	253.255	0.806544	-0.193456		2.53255e+07
314	2.49693	60	100000	31.1914	2.3648	231.634	0.737689	-0.262311		2.31634e+07
314	2.49693	60	100000	30.899	2.44692	279.846	0.891229	-0.108771		2.79846e+07
314	2.49693	60	100000	31.0513	2.40413	253.59	0.80761	-0.19239		2.5359e+07
314	2.49693	60	100000	30.7176	2.49787	314.684	1.00218	0.00217851		3.14684e+07
314	2.49693	60	100000	31.2365	2.35211	224.963	0.716442	-0.283558		2.24963e+07
314	2.49693	60	100000	30.8483	2.46117	289.18	0.920957	-0.0790435		2.8918e+07
31.4	1.49693	100	1000000	34.4294	1.45534	28.5327	0.908684	-0.0913162	0.278449	2.85327e+07
31.4	1.49693	100	1000000	34.1862	1.52364	33.3922	1.06344	0.0634448		3.33922e+07
31.4	1.49693	100	1000000	35.0123	1.29164	19.5721	0.623316	-0.376684		1.95721e+07
31.4	1.49693	100	1000000	35.2812	1.21611	16.4477	0.523814	-0.476186		1.64477e+07
31.4	1.49693	100	1000000	34.3539	1.47653	29.9595	0.954123	-0.0458773		2.99595e+07
31.4	1.49693	100	1000000	35.0753	1.27392	18.7896	0.598396	-0.401604		1.87896e+07
31.4	1.49693	100	1000000	34.5513	1.42109	26.3691	0.839779	-0.160221		2.63691e+07
31.4	1.49693	100	1000000	33.8094	1.62948	42.6071	1.35691	0.356913		4.26071e+07
31.4	1.49693	100	1000000	34.3162	1.48712	30.699	0.977677	-0.0223234		3.0699e+07
31.4	1.49693	100	1000000	34.1333	1.53851	34.5552	1.10048	0.100483		3.45552e+07
31.4	1.49693	100	1000000	34.1404	1.53651	34.3961	1.09542	0.0954167		3.43961e+07
31.4	1.49693	100	1000000	33.8952	1.60537	40.3063	1.28364	0.283639		4.03063e+07
31.4	1.49693	90	1000000	34.6681	1.38829	24.4505	0.77868	-0.22132	0.230952	2.44505e+07
31.4	1.49693	90	1000000	34.72	1.37372	23.644	0.752993	-0.247007		2.3644e+07
31.4	1.49693	90	1000000	34.6317	1.39853	25.0337	0.797252	-0.202748		2.50337e+07
31.4	1.49693	90	1000000	34.0455	1.56317	36.574	1.16478	0.164777		3.6574e+07
31.4	1.49693	90	1000000	34.6068	1.40553	25.4405	0.810209	-0.189791		2.54405e+07
31.4	1.49693	90	1000000	34.7339	1.36983	23.433	0.746274	-0.253726		2.3433e+07
31.4	1.49693	90	1000000	34.0106	1.57298	37.4092	1.19137	0.191375		3.74092e+07
31.4	1.49693	90	1000000	33.9908	1.57852	37.8895	1.20667	0.206672		3.78895e+07
31.4	1.49693	90	1000000	34.5368	1.42516	26.6173	0.847684	-0.152316		2.66173e+07
31.4	1.49693	90	1000000	34.9042	1.32198	20.9884	0.668419	-0.331581		2.09884e+07
31.4	1.49693	90	1000000	34.9484	1.30956	20.3969	0.649583	-0.350417		2.03969e+07
31.4	1.49693	90	1000000	34.2354	1.50984	32.3471	1.03016	0.0301622		3.23471e+07
31.4	1.49693	80	1000000	34.2751	1.49868	31.5271	1.00405	0.0040476	0.323315	3.15271e+07
31.4	1.49693	80	1000000	35.1208	1.26116	18.2456	0.58107	-0.41893		1.82456e+07
31.4	1.49693	80	1000000	34.1924	1.52192	33.2596	1.05922	0.0592232		3.32596e+07
31.4	1.49693	80	1000000	35.0001	1.29504	19.7262	0.628223	-0.371777		1.97262e+07
31.4	1.49693	80	1000000	34.9765	1.30167	20.0297	0.637888	-0.362112		2.00297e+07
31.4	1.49693	80	1000000	33.9909	1.57849	37.8872	1.2066	0.2066		3.78872e+07
31.4	1.49693	80	1000000	35.1351	1.25713	18.077	0.575699	-0.424301		1.8077e+07
31.4	1.49693	80	1000000	35.3401	1.19955	15.8325	0.504218	-0.495782		1.58325e+07
31.4	1.49693	80	1000000	34.8617	1.33392	21.5737	0.68706	-0.31294		2.15737e+07
31.4	1.49693	80	1000000	35.4928	1.15666	14.3436	0.456804	-0.543196		1.43436e+07
31.4	1.49693	80	1000000	34.3052	1.49022	30.9189	0.984679	-0.0153205		3.09189e+07
31.4	1.49693	80	1000000	34.6949	1.38077	24.0309	0.765315	-0.234685		2.40309e+07
31.4	1.49693	70	1000000	34.5314	1.4267	26.7117	0.850691	-0.149309	0.299765	2.67117e+07
31.4	1.49693	70	1000000	34.3589	1.47514	29.8635	0.951067	-0.0489328		2.98635e+07
31.4	1.49693	70	1000000	35.0087	1.29265	19.6177	0.624769	-0.375231		1.96177e+07
31.4	1.49693	70	1000000	34.1093	1.54526	35.0961	1.11771	0.117711		3.50961e+07
31.4	1.49693	70	1000000	34.3093	1.48908	30.8376	0.98209	-0.0179101		3.08376e+07
31.4	1.49693	70	1000000	34.0802	1.55343	35.7624	1.13893	0.138931		3.57624e+07
31.4	1.49693	70	1000000	35.3923	1.18489	15.3071	0.487489	-0.512511		1.53071e+07
31.4	1.49693	70	1000000	35.3933	1.18463	15.2977	0.487187	-0.512813		1.52977e+07
31.4	1.49693	70	1000000	35.3945	1.18429	15.2858	0.486809	-0.513191		1.52858e+07
31.4	1.49693	70	1000000	34.6672	1.38856	24.466	0.779172	-0.220828		2.4466e+07
31.4	1.49693	70	1000000	34.8177	1.34629	22.1967	0.7069	-0.2931		2.21967e+07
31.4	1.49693	70	1000000	34.3855	1.46768	29.3545	0.934858	-0.0651419		2.93545e+07
31.4	1.49693	60	1000000	34.2182	1.51466	32.7081	1.04166	0.0416594	0.620533	3.27081e+07
31.4	1.49693	60	1000000	34.5834	1.41209	25.828	0.822548	-0.177452		2.5828e+07
31.4	1.49693	60	1000000	34.3601	1.4748	29.8399	0.950315	-0.0496847		2.98399e+07
31.4	1.49693	60	1000000	33.1203	1.82301	66.5292	2.11876	1.11876		6.65292e+07
31.4	1.49693	60	1000000	34.1445	1.53536	34.3053	1.09253	0.0925268		3.43053e+07
31.4	1.49693	60	1000000	34.243	1.5077	32.1886	1.02511	0.0251131		3.21886e+07
31.4	1.49693	60	1000000	36.5922	0.847874	7.04489	0.22436	-0.77564		7.04489e+06
31.4	1.49693	60	1000000	35.2835	1.21546	16.4234	0.523039	-0.476961		1.64234e+07
31.4	1.49693	60	1000000	34.8051	1.34982	22.3778	0.712668	-0.287332		2.23778e+07
31.4	1.49693	60	1000000	35.7384	1.0877	12.2376	0.389733	-0.610267		1.22376e+07
31.4	1.49693	60	1000000	36.044	1.00187	10.0431	0.319844	-0.680156		1.00431e+07
31.4	1.49693	60	1000000	35.1459	1.25409	17.9511	0.571691	-0.428309		1.79511e+07
							Mean RE	-0.128659	Mean CV%	0.22517

## Sheet: Cy0 Standard Curve
Input Molecular Number	Log10 Input Molecular Number	Amplification Mix Percentage	Dilution Factor	Cy0
31400000	7.49693	100	1	12.6775
31400000	7.49693	100	1	12.8188
31400000	7.49693	100	1	12.9211
31400000	7.49693	100	1	12.9361
31400000	7.49693	100	1	12.9489
31400000	7.49693	100	1	12.9891
31400000	7.49693	100	1	12.8664
31400000	7.49693	100	1	12.8692
31400000	7.49693	100	1	12.9425
31400000	7.49693	100	1	13.184
31400000	7.49693	100	1	13.2091
31400000	7.49693	100	1	13.2251
3140000	6.49693	100	10	16.5258
3140000	6.49693	100	10	16.5026
3140000	6.49693	100	10	16.5095
3140000	6.49693	100	10	16.1795
3140000	6.49693	100	10	16.2945
3140000	6.49693	100	10	16.4576
3140000	6.49693	100	10	16.3795
3140000	6.49693	100	10	16.5284
3140000	6.49693	100	10	16.555
3140000	6.49693	100	10	16.7062
3140000	6.49693	100	10	16.7099
3140000	6.49693	100	10	16.7872
314000	5.49693	100	100	19.9983
314000	5.49693	100	100	19.9156
314000	5.49693	100	100	19.9079
314000	5.49693	100	100	20.0881
314000	5.49693	100	100	20.0784
314000	5.49693	100	100	20.2231
314000	5.49693	100	100	19.9556
314000	5.49693	100	100	19.9224
314000	5.49693	100	100	19.9438
314000	5.49693	100	100	20.2436
314000	5.49693	100	100	20.2693
314000	5.49693	100	100	20.3245
31400	4.49693	100	1000	23.3736
31400	4.49693	100	1000	23.3128
31400	4.49693	100	1000	23.2129
31400	4.49693	100	1000	23.6447
31400	4.49693	100	1000	23.5393
31400	4.49693	100	1000	23.5875
31400	4.49693	100	1000	23.3843
31400	4.49693	100	1000	23.3154
31400	4.49693	100	1000	23.4096
31400	4.49693	100	1000	23.7813
31400	4.49693	100	1000	23.7223
31400	4.49693	100	1000	23.7382
3140	3.49693	100	10000	27.115
3140	3.49693	100	10000	27.1675
3140	3.49693	100	10000	27.2142
3140	3.49693	100	10000	26.8749
3140	3.49693	100	10000	26.8148
3140	3.49693	100	10000	26.7325
3140	3.49693	100	10000	26.9435
3140	3.49693	100	10000	26.9584
3140	3.49693	100	10000	27.0284
3140	3.49693	100	10000	27.1624
3140	3.49693	100	10000	27.2724
3140	3.49693	100	10000	27.401
314	2.49693	100	100000	30.3066
314	2.49693	100	100000	30.4902
314	2.49693	100	100000	30.3315
314	2.49693	100	100000	30.3784
314	2.49693	100	100000	30.8694
314	2.49693	100	100000	30.7924
314	2.49693	100	100000	30.6712
314	2.49693	100	100000	30.6784
314	2.49693	100	100000	30.5593
314	2.49693	100	100000	31.0045
314	2.49693	100	100000	30.88
314	2.49693	100	100000	31.0136
31.4	1.49693	100	1000000	34.4294
31.4	1.49693	100	1000000	34.1862
31.4	1.49693	100	1000000	35.0123
31.4	1.49693	100	1000000	35.2812
31.4	1.49693	100	1000000	34.3539
31.4	1.49693	100	1000000	35.0753
31.4	1.49693	100	1000000	34.5513
31.4	1.49693	100	1000000	33.8094
31.4	1.49693	100	1000000	34.3162
31.4	1.49693	100	1000000	34.1333
31.4	1.49693	100	1000000	34.1404
31.4	1.49693	100	1000000	33.8952

## Sheet: SCF
Input Molecular Number	Log10 Input Molecular Number	Amplification Mix Percentage	Dilution Factor	F0	Log10 F0	Estimated Log10 Input Molecular Number	Estimated Input Molecular Number	Estimated Input Molecular Number/Input Molecular Number	Relative Error	CV%	Dilution Factor * Estimated Input Molecular Number
31400000	7.49693	100	1	0.00128672	-2.89052	7.85036	7.0853e+07	2.25646	1.25646	0.512215	7.0853e+07
31400000	7.49693	100	1	0.000530871	-3.27501	7.50973	3.23396e+07	1.02992	0.029924		3.23396e+07
31400000	7.49693	100	1	0.000178952	-3.74726	7.09137	1.23415e+07	0.393041	-0.606959		1.23415e+07
31400000	7.49693	100	1	0.00144868	-2.83903	7.89597	7.86996e+07	2.50636	1.50636		7.86996e+07
31400000	7.49693	100	1	0.00160763	-2.79381	7.93603	8.63031e+07	2.74851	1.74851		8.63031e+07
31400000	7.49693	100	1	0.00162828	-2.78827	7.94094	8.72845e+07	2.77976	1.77976		8.72845e+07
31400000	7.49693	90	1	0.000187593	-3.72678	7.10951	1.2868e+07	0.409809	-0.590191	0.80787	1.2868e+07
31400000	7.49693	90	1	0.000345085	-3.46207	7.34402	2.20809e+07	0.703213	-0.296787		2.20809e+07
31400000	7.49693	90	1	0.000166553	-3.77845	7.06374	1.15809e+07	0.368819	-0.631181		1.15809e+07
31400000	7.49693	90	1	0.00190002	-2.72124	8.00032	1.00073e+08	3.18704	2.18704		1.00073e+08
31400000	7.49693	90	1	0.00202562	-2.69344	8.02494	1.05912e+08	3.37299	2.37299		1.05912e+08
31400000	7.49693	90	1	0.00184212	-2.73468	7.98841	9.73667e+07	3.10085	2.10085		9.73667e+07
31400000	7.49693	80	1	0.000672395	-3.17238	7.60066	3.98712e+07	1.26978	0.269784	0.178361	3.98712e+07
31400000	7.49693	80	1	0.000744342	-3.12823	7.63977	4.36285e+07	1.38944	0.389443		4.36285e+07
31400000	7.49693	80	1	0.000952547	-3.02111	7.73466	5.42827e+07	1.72875	0.72875		5.42827e+07
31400000	7.49693	80	1	0.000655665	-3.18332	7.59097	3.89911e+07	1.24176	0.241756		3.89911e+07
31400000	7.49693	80	1	0.000519342	-3.28455	7.50129	3.17167e+07	1.01009	0.0100859		3.17167e+07
31400000	7.49693	80	1	0.00068288	-3.16566	7.60661	4.04215e+07	1.28731	0.287309		4.04215e+07
31400000	7.49693	70	1	0.00125279	-2.90212	7.84007	6.9195e+07	2.20366	1.20366	0.0809619	6.9195e+07
31400000	7.49693	70	1	0.0013442	-2.87154	7.86717	7.36497e+07	2.34553	1.34553		7.36497e+07
31400000	7.49693	70	1	0.00131166	-2.88218	7.85774	7.20683e+07	2.29517	1.29517		7.20683e+07
31400000	7.49693	70	1	0.00139898	-2.85419	7.88254	7.63029e+07	2.43003	1.43003		7.63029e+07
31400000	7.49693	70	1	0.00138492	-2.85858	7.87865	7.56229e+07	2.40837	1.40837		7.56229e+07
31400000	7.49693	70	1	0.00108078	-2.96626	7.78325	6.0709e+07	1.93341	0.933407		6.0709e+07
31400000	7.49693	60	1	0.000922857	-3.03487	7.72248	5.27812e+07	1.68093	0.680929	1.03564	5.27812e+07
31400000	7.49693	60	1	0.00109838	-2.95925	7.78947	6.15841e+07	1.96128	0.961276		6.15841e+07
31400000	7.49693	60	1	0.00140128	-2.85347	7.88317	7.64141e+07	2.43357	1.43357		7.64141e+07
31400000	7.49693	60	1	0.0125758	-1.90047	8.72744	5.33876e+08	17.0024	16.0024		5.33876e+08
31400000	7.49693	60	1	0.0112708	-1.94805	8.68529	4.84494e+08	15.4298	14.4298		4.84494e+08
31400000	7.49693	60	1	0.0259242	-1.5863	9.00576	1.01336e+09	32.2725	31.2725		1.01336e+09
3140000	6.49693	100	10	2.72328e-05	-4.56491	6.36702	2.3282e+06	0.741465	-0.258535	0.934822	2.3282e+07
3140000	6.49693	100	10	8.9783e-06	-5.04681	5.94011	871180	0.277446	-0.722554		8.7118e+06
3140000	6.49693	100	10	8.33683e-06	-5.079	5.91159	815809	0.259812	-0.740188		8.15809e+06
3140000	6.49693	100	10	0.000104717	-3.97998	6.8852	7.67719e+06	2.44496	1.44496		7.67719e+07
3140000	6.49693	100	10	5.27552e-05	-4.27773	6.62143	4.1824e+06	1.33197	0.331974		4.1824e+07
3140000	6.49693	100	10	1.41107e-05	-4.85045	6.11406	1.30034e+06	0.414122	-0.585878		1.30034e+07
3140000	6.49693	90	10	4.94431e-05	-4.30589	6.59648	3.94893e+06	1.25762	0.257621	0.633323	3.94893e+07
3140000	6.49693	90	10	4.28278e-05	-4.36827	6.54122	3.4771e+06	1.10736	0.107357		3.4771e+07
3140000	6.49693	90	10	6.43996e-05	-4.19112	6.69816	4.99069e+06	1.58939	0.589391		4.99069e+07
3140000	6.49693	90	10	1.39703e-05	-4.85479	6.11021	1.28887e+06	0.410469	-0.589531		1.28887e+07
3140000	6.49693	90	10	1.61804e-05	-4.79101	6.16672	1.46796e+06	0.467505	-0.532495		1.46796e+07
3140000	6.49693	90	10	8.80543e-06	-5.05525	5.93263	856304	0.272708	-0.727292		8.56304e+06
3140000	6.49693	80	10	3.2919e-05	-4.48255	6.43998	2.75409e+06	0.877098	-0.122902	0.0632058	2.75409e+07
3140000	6.49693	80	10	3.23602e-05	-4.48999	6.43339	2.71263e+06	0.863894	-0.136106		2.71263e+07
3140000	6.49693	80	10	3.84713e-05	-4.41486	6.49994	3.16187e+06	1.00696	0.00696394		3.16187e+07
3140000	6.49693	80	10	3.77437e-05	-4.42316	6.4926	3.10883e+06	0.990074	-0.00992568		3.10883e+07
3140000	6.49693	80	10	3.68891e-05	-4.4331	6.48379	3.0464e+06	0.970191	-0.0298094		3.0464e+07
3140000	6.49693	80	10	3.53951e-05	-4.45106	6.46788	2.93684e+06	0.935298	-0.0647016		2.93684e+07
3140000	6.49693	70	10	4.62537e-05	-4.33485	6.57082	3.72241e+06	1.18548	0.185481	0.207302	3.72241e+07
3140000	6.49693	70	10	4.56087e-05	-4.34095	6.56542	3.67639e+06	1.17082	0.170823		3.67639e+07
3140000	6.49693	70	10	3.37537e-05	-4.47168	6.44961	2.81586e+06	0.896772	-0.103228		2.81586e+07
3140000	6.49693	70	10	2.77408e-05	-4.55688	6.37413	2.36663e+06	0.753705	-0.246295		2.36663e+07
3140000	6.49693	70	10	2.97918e-05	-4.5259	6.40157	2.521e+06	0.802867	-0.197133		2.521e+07
3140000	6.49693	70	10	2.97397e-05	-4.52666	6.4009	2.5171e+06	0.801625	-0.198375		2.5171e+07
3140000	6.49693	60	10	7.02073e-05	-4.15362	6.73138	5.38741e+06	1.71574	0.715737	0.65368	5.38741e+07
3140000	6.49693	60	10	8.51165e-05	-4.06999	6.80547	6.38954e+06	2.03488	1.03488		6.38954e+07
3140000	6.49693	60	10	0.000164667	-3.78339	7.05936	1.14647e+07	3.65117	2.65117		1.14647e+08
3140000	6.49693	60	10	2.92907e-05	-4.53327	6.39505	2.48341e+06	0.790894	-0.209106		2.48341e+07
3140000	6.49693	60	10	2.9052e-05	-4.53682	6.3919	2.46547e+06	0.78518	-0.21482		2.46547e+07
3140000	6.49693	60	10	4.09158e-05	-4.38811	6.52365	3.33922e+06	1.06345	0.0634467		3.33922e+07
314000	5.49693	100	100	1.804e-06	-5.74376	5.32268	210221	0.669494	-0.330506	0.556646	2.10221e+07
314000	5.49693	100	100	2.71151e-06	-5.56679	5.47946	301618	0.960567	-0.0394326		3.01618e+07
314000	5.49693	100	100	2.07227e-06	-5.68355	5.37601	237692	0.756982	-0.243018		2.37692e+07
314000	5.49693	100	100	2.19999e-06	-5.65758	5.39903	250626	0.798171	-0.201829		2.50626e+07
314000	5.49693	100	100	4.6183e-07	-6.33552	4.79844	62869.9	0.200223	-0.799777		6.28699e+06
314000	5.49693	100	100	3.82012e-07	-6.41792	4.72544	53142.3	0.169243	-0.830757		5.31423e+06
314000	5.49693	90	100	7.96737e-06	-5.09868	5.89415	783698	2.49585	1.49585	0.590883	7.83698e+07
314000	5.49693	90	100	5.9146e-06	-5.22807	5.77952	601898	1.91687	0.916872		6.01898e+07
314000	5.49693	90	100	5.47615e-06	-5.26152	5.74989	562198	1.79044	0.79044		5.62198e+07
314000	5.49693	90	100	1.91587e-06	-5.71763	5.34582	221730	0.706147	-0.293853		2.2173e+07
314000	5.49693	90	100	1.17695e-06	-5.92924	5.15836	143999	0.458597	-0.541403		1.43999e+07
314000	5.49693	90	100	2.37951e-06	-5.62351	5.42921	268662	0.855611	-0.144389		2.68662e+07
314000	5.49693	80	100	4.14015e-06	-5.38298	5.64229	438823	1.39753	0.397526	0.0824537	4.38823e+07
314000	5.49693	80	100	3.77692e-06	-5.42286	5.60696	404540	1.28834	0.288344		4.0454e+07
314000	5.49693	80	100	4.09916e-06	-5.3873	5.63846	434972	1.38526	0.385262		4.34972e+07
314000	5.49693	80	100	3.46093e-06	-5.46081	5.57335	374408	1.19238	0.192384		3.74408e+07
314000	5.49693	80	100	3.2646e-06	-5.48617	5.55088	355531	1.13226	0.132263		3.55531e+07
314000	5.49693	80	100	3.90239e-06	-5.40867	5.61953	416423	1.32619	0.326187		4.16423e+07
314000	5.49693	70	100	6.93759e-06	-5.15879	5.8409	693268	2.20786	1.20786	0.381415	6.93268e+07
314000	5.49693	70	100	6.3495e-06	-5.19726	5.80682	640945	2.04123	1.04123		6.40945e+07
314000	5.49693	70	100	5.84647e-06	-5.23311	5.77507	595752	1.8973	0.897298		5.95752e+07
314000	5.49693	70	100	2.70413e-06	-5.56797	5.47841	300890	0.958249	-0.0417514		3.0089e+07
314000	5.49693	70	100	2.88531e-06	-5.53981	5.50336	318683	1.01492	0.0149155		3.18683e+07
314000	5.49693	70	100	2.94883e-06	-5.53035	5.51174	324891	1.03469	0.0346852		3.24891e+07
314000	5.49693	60	100	2.00848e-05	-4.69713	6.24988	1.7778e+06	5.66177	4.66177	0.555664	1.7778e+08
314000	5.49693	60	100	1.49782e-05	-4.82454	6.13701	1.37092e+06	4.36598	3.36598		1.37092e+08
314000	5.49693	60	100	2.76544e-05	-4.55824	6.37293	2.3601e+06	7.51624	6.51624		2.3601e+08
314000	5.49693	60	100	5.72245e-06	-5.24242	5.76682	584542	1.8616	0.861599		5.84542e+07
314000	5.49693	60	100	8.49174e-06	-5.071	5.91867	829224	2.64084	1.64084		8.29224e+07
314000	5.49693	60	100	6.72577e-06	-5.17226	5.82897	674482	2.14803	1.14803		6.74482e+07
31400	4.49693	100	1000	5.03357e-07	-6.29812	4.83157	67853.2	2.16093	1.16093	0.939965	6.78532e+07
31400	4.49693	100	1000	8.15167e-07	-6.08875	5.01705	104004	3.31223	2.31223		1.04004e+08
31400	4.49693	100	1000	1.31462e-06	-5.8812	5.20092	158826	5.05815	4.05815		1.58826e+08
31400	4.49693	100	1000	7.27356e-08	-7.13825	4.0873	12226.5	0.389379	-0.610621		1.22265e+07
31400	4.49693	100	1000	1.20573e-07	-6.91875	4.28176	19131.9	0.609298	-0.390702		1.91319e+07
31400	4.49693	100	1000	1.00825e-07	-6.99643	4.21294	16328.3	0.520009	-0.479991		1.63283e+07
31400	4.49693	90	1000	4.87625e-07	-6.31191	4.81935	65971	2.10099	1.10099	0.445772	6.5971e+07
31400	4.49693	90	1000	3.0594e-07	-6.51436	4.64	43652	1.39019	0.39019		4.3652e+07
31400	4.49693	90	1000	7.77561e-08	-7.10927	4.11298	12971.3	0.413098	-0.586902		1.29713e+07
31400	4.49693	90	1000	5.59513e-07	-6.25219	4.87226	74518.3	2.37319	1.37319		7.45183e+07
31400	4.49693	90	1000	6.40738e-07	-6.19332	4.92442	84026.3	2.676	1.676		8.40263e+07
31400	4.49693	90	1000	5.41747e-07	-6.2662	4.85985	72418.2	2.30631	1.30631		7.24182e+07
31400	4.49693	80	1000	2.45895e-07	-6.60925	4.55594	35970.3	1.14555	0.14555	0.262917	3.59703e+07
31400	4.49693	80	1000	2.8898e-07	-6.53913	4.61806	41501.3	1.3217	0.321696		4.15013e+07
31400	4.49693	80	1000	2.24942e-07	-6.64793	4.52168	33241.3	1.05864	0.0586401		3.32413e+07
31400	4.49693	80	1000	4.3579e-07	-6.36072	4.77611	59719.2	1.90189	0.901885		5.97192e+07
31400	4.49693	80	1000	2.41019e-07	-6.61795	4.54824	35337.7	1.1254	0.125404		3.53377e+07
31400	4.49693	80	1000	2.13644e-07	-6.67031	4.50185	31757.9	1.0114	0.011399		3.17579e+07
31400	4.49693	70	1000	3.76138e-07	-6.42465	4.71948	52417.8	1.66936	0.669356	0.161408	5.24178e+07
31400	4.49693	70	1000	3.6807e-07	-6.43407	4.71114	51420.5	1.63759	0.637595		5.14205e+07
31400	4.49693	70	1000	5.6326e-07	-6.24929	4.87483	74960.2	2.38727	1.38727		7.49602e+07
31400	4.49693	70	1000	4.57156e-07	-6.33994	4.79453	62305.9	1.98426	0.984264		6.23059e+07
31400	4.49693	70	1000	5.44502e-07	-6.264	4.8618	72744.5	2.3167	1.3167		7.27445e+07
31400	4.49693	70	1000	5.25944e-07	-6.27906	4.84846	70543.6	2.24661	1.24661		7.05436e+07
31400	4.49693	60	1000	3.93679e-07	-6.40486	4.73701	54577.6	1.73814	0.73814	0.151776	5.45776e+07
31400	4.49693	60	1000	6.25337e-07	-6.20389	4.91506	82234.7	2.61894	1.61894		8.22347e+07
31400	4.49693	60	1000	6.34735e-07	-6.19741	4.92079	83328.6	2.65378	1.65378		8.33286e+07
31400	4.49693	60	1000	6.64582e-07	-6.17745	4.93847	86790.7	2.76404	1.76404		8.67907e+07
31400	4.49693	60	1000	5.74956e-07	-6.24037	4.88274	76337.5	2.43113	1.43113		7.63375e+07
31400	4.49693	60	1000	5.58498e-07	-6.25298	4.87156	74398.5	2.36938	1.36938		7.43985e+07
3140	3.49693	100	10000	6.21297e-08	-7.2067	4.02667	10633.2	3.38638	2.38638	0.73091	1.06332e+08
3140	3.49693	100	10000	1.36958e-08	-7.86341	3.44489	2785.39	0.887067	-0.112933		2.78539e+07
3140	3.49693	100	10000	3.33474e-09	-8.47694	2.90137	796.832	0.253768	-0.746232		7.96832e+06
3140	3.49693	100	10000	6.01202e-08	-7.22098	4.01402	10328	3.28916	2.28916		1.0328e+08
3140	3.49693	100	10000	9.87428e-08	-7.00549	4.20491	16029.2	5.10485	4.10485		1.60292e+08
3140	3.49693	100	10000	1.25888e-07	-6.90002	4.29836	19877.2	6.33033	5.33033		1.98772e+08
3140	3.49693	90	10000	2.39801e-08	-7.62015	3.66039	4575.01	1.45701	0.457009	0.829366	4.57501e+07
3140	3.49693	90	10000	9.16103e-09	-8.03806	3.29017	1950.61	0.621213	-0.378787		1.95061e+07
3140	3.49693	90	10000	1.20881e-09	-8.91764	2.51095	324.302	0.103281	-0.896719		3.24302e+06
3140	3.49693	90	10000	3.89864e-08	-7.40909	3.84737	7036.74	2.241	1.241		7.03674e+07
3140	3.49693	90	10000	1.93816e-08	-7.71261	3.57848	3788.62	1.20657	0.206567		3.78862e+07
3140	3.49693	90	10000	3.26316e-09	-8.48636	2.89302	781.659	0.248936	-0.751064		7.81659e+06
3140	3.49693	80	10000	2.0943e-08	-7.67896	3.60829	4057.8	1.29229	0.292292	0.201405	4.0578e+07
3140	3.49693	80	10000	3.22317e-08	-7.49172	3.77417	5945.25	1.89339	0.89339		5.94525e+07
3140	3.49693	80	10000	2.37889e-08	-7.62363	3.65731	4542.68	1.44671	0.446713		4.54268e+07
3140	3.49693	80	10000	2.04352e-08	-7.68962	3.59885	3970.52	1.2645	0.264498		3.97052e+07
3140	3.49693	80	10000	2.02906e-08	-7.6927	3.59612	3945.62	1.25657	0.256567		3.94562e+07
3140	3.49693	80	10000	1.74271e-08	-7.75877	3.53758	3448.14	1.09813	0.0981331		3.44814e+07
3140	3.49693	70	10000	4.47626e-08	-7.34908	3.90053	7952.94	2.53278	1.53278	0.348977	7.95294e+07
3140	3.49693	70	10000	4.12999e-08	-7.38405	3.86955	7405.43	2.35842	1.35842		7.40543e+07
3140	3.49693	70	10000	3.84247e-08	-7.41539	3.84179	6946.85	2.21237	1.21237		6.94685e+07
3140	3.49693	70	10000	2.19032e-08	-7.65949	3.62554	4222.19	1.34465	0.344646		4.22219e+07
3140	3.49693	70	10000	1.97823e-08	-7.70372	3.58635	3857.93	1.22864	0.228639		3.85793e+07
3140	3.49693	70	10000	1.82764e-08	-7.73811	3.55589	3596.59	1.14541	0.145411		3.59659e+07
3140	3.49693	60	10000	8.88591e-08	-7.0513	4.16434	14599.4	4.6495	3.6495	0.728478	1.45994e+08
3140	3.49693	60	10000	6.73785e-08	-7.17148	4.05787	11425.3	3.63863	2.63863		1.14253e+08
3140	3.49693	60	10000	1.97538e-07	-6.70435	4.4717	29627.6	9.43555	8.43555		2.96276e+08
3140	3.49693	60	10000	3.86659e-08	-7.41267	3.8442	6985.47	2.22467	1.22467		6.98547e+07
3140	3.49693	60	10000	3.51881e-08	-7.4536	3.80793	6425.9	2.04646	1.04646		6.4259e+07
3140	3.49693	60	10000	3.08509e-08	-7.51073	3.75732	5719.06	1.82136	0.821355		5.71906e+07
314	2.49693	100	100000	2.21669e-09	-8.6543	2.74425	554.94	1.76732	0.767325	1.06116	5.5494e+07
314	2.49693	100	100000	1.33733e-09	-8.87376	2.54982	354.668	1.12952	0.129516		3.54668e+07
314	2.49693	100	100000	3.7785e-10	-9.42268	2.06354	115.754	0.368644	-0.631356		1.15754e+07
314	2.49693	100	100000	6.7263e-09	-8.17222	3.17131	1483.58	4.72478	3.72478		1.48358e+08
314	2.49693	100	100000	1.25028e-09	-8.90299	2.52393	334.139	1.06414	0.0641357		3.34139e+07
314	2.49693	100	100000	2.60885e-10	-9.58355	1.92102	83.3723	0.265517	-0.734483		8.33723e+06
314	2.49693	90	100000	2.0183e-09	-8.69501	2.70817	510.709	1.62646	0.626461	0.635465	5.10709e+07
314	2.49693	90	100000	1.30577e-09	-8.88413	2.54063	347.243	1.10587	0.105869		3.47243e+07
314	2.49693	90	100000	1.17676e-09	-8.92931	2.50061	316.671	1.00851	0.00850551		3.16671e+07
314	2.49693	90	100000	1.47839e-09	-8.83021	2.5884	387.617	1.23445	0.23445		3.87617e+07
314	2.49693	90	100000	3.7418e-10	-9.42692	2.05978	114.758	0.36547	-0.63453		1.14758e+07
314	2.49693	90	100000	6.89388e-11	-10.1615	1.40899	25.644	0.0816689	-0.918331		2.5644e+06
314	2.49693	80	100000	3.95059e-09	-8.40334	2.96657	925.908	2.94875	1.94875	0.593851	9.25908e+07
314	2.49693	80	100000	6.21551e-09	-8.20652	3.14093	1383.33	4.40551	3.40551		1.38333e+08
314	2.49693	80	100000	6.86849e-09	-8.16314	3.17936	1511.33	4.81315	3.81315		1.51133e+08
314	2.49693	80	100000	1.47042e-09	-8.83256	2.58632	385.764	1.22855	0.228548		3.85764e+07
314	2.49693	80	100000	1.98961e-09	-8.70123	2.70266	504.271	1.60596	0.60596		5.04271e+07
314	2.49693	80	100000	1.48841e-09	-8.82728	2.591	389.944	1.24186	0.241859		3.89944e+07
314	2.49693	70	100000	2.45861e-09	-8.60931	2.7841	608.272	1.93717	0.937172	0.284928	6.08272e+07
314	2.49693	70	100000	2.19871e-09	-8.65783	2.74111	550.95	1.75462	0.754619		5.5095e+07
314	2.49693	70	100000	1.68256e-09	-8.77403	2.63817	434.684	1.38434	0.384343		4.34684e+07
314	2.49693	70	100000	1.19345e-09	-8.92319	2.50603	320.648	1.02117	0.0211722		3.20648e+07
314	2.49693	70	100000	1.58226e-09	-8.80072	2.61453	411.649	1.31098	0.310983		4.11649e+07
314	2.49693	70	100000	1.0766e-09	-8.96795	2.46638	292.673	0.93208	-0.0679204		2.92673e+07
314	2.49693	60	100000	3.68677e-09	-8.43335	2.93998	870.918	2.77362	1.77362	0.578783	8.70918e+07
314	2.49693	60	100000	2.13201e-09	-8.67121	2.72926	536.118	1.70738	0.707381		5.36118e+07
314	2.49693	60	100000	6.96494e-09	-8.15708	3.18472	1530.12	4.87299	3.87299		1.53012e+08
314	2.49693	60	100000	1.60942e-08	-7.79333	3.50697	3213.45	10.2339	9.23393		3.21345e+08
314	2.49693	60	100000	1.11928e-08	-7.95106	3.36724	2329.37	7.41837	6.41837		2.32937e+08
314	2.49693	60	100000	1.46698e-08	-7.83358	3.47132	2960.18	9.42732	8.42732		2.96018e+08
31.4	1.49693	100	1000000	3.76119e-11	-10.4247	1.17587	14.9925	0.477467	-0.522533	1.31219	1.49925e+07
31.4	1.49693	100	1000000	2.65773e-11	-10.5755	1.04227	11.0222	0.351024	-0.648976		1.10222e+07
31.4	1.49693	100	1000000	1.94641e-12	-11.7108	0.0365299	1.08775	0.0346418	-0.965358		1.08775e+06
31.4	1.49693	100	1000000	9.76529e-11	-10.0103	1.54295	34.9102	1.11179	0.111791		3.49102e+07
31.4	1.49693	100	1000000	8.01038e-10	-9.09635	2.35263	225.234	7.17305	6.17305		2.25234e+08
31.4	1.49693	100	1000000	3.69784e-10	-9.43205	2.05523	113.562	3.61663	2.61663		1.13562e+08
31.4	1.49693	90	1000000	7.33656e-11	-10.1345	1.43293	27.0976	0.862981	-0.137019	0.754718	2.70976e+07
31.4	1.49693	90	1000000	6.41313e-11	-10.1929	1.38117	24.0533	0.766028	-0.233972		2.40533e+07
31.4	1.49693	90	1000000	6.01731e-11	-10.2206	1.35666	22.7334	0.723993	-0.276007		2.27334e+07
31.4	1.49693	90	1000000	2.38375e-10	-9.62274	1.88631	76.9671	2.45118	1.45118		7.69671e+07
31.4	1.49693	90	1000000	4.36424e-10	-9.36009	2.11898	131.517	4.18845	3.18845		1.31517e+08
31.4	1.49693	90	1000000	4.20154e-10	-9.37659	2.10437	127.165	4.04983	3.04983		1.27165e+08
31.4	1.49693	80	1000000	9.9385e-11	-10.0027	1.54972	35.4582	1.12924	0.129243	0.546404	3.54582e+07
31.4	1.49693	80	1000000	9.45804e-12	-11.0242	0.644756	4.41323	0.140549	-0.859451		4.41323e+06
31.4	1.49693	80	1000000	6.93557e-11	-10.1589	1.41131	25.7814	0.821062	-0.178938		2.57814e+07
31.4	1.49693	80	1000000	3.83047e-11	-10.4167	1.1829	15.2369	0.48525	-0.51475		1.52369e+07
31.4	1.49693	80	1000000	4.04958e-11	-10.3926	1.2043	16.0065	0.509762	-0.490238		1.60065e+07
31.4	1.49693	80	1000000	8.97334e-11	-10.047	1.51041	32.3901	1.03153	0.0315332		3.23901e+07
31.4	1.49693	70	1000000	5.29774e-11	-10.2759	1.30766	20.3078	0.646746	-0.353254	1.42911	2.03078e+07
31.4	1.49693	70	1000000	4.56141e-11	-10.3409	1.25009	17.7864	0.566445	-0.433555		1.77864e+07
31.4	1.49693	70	1000000	5.13557e-11	-10.2894	1.2957	19.7561	0.629177	-0.370823		1.97561e+07
31.4	1.49693	70	1000000	2.18271e-09	-8.661	2.7383	547.398	17.433	16.433		5.47398e+08
31.4	1.49693	70	1000000	1.40842e-09	-8.85127	2.56975	371.321	11.8255	10.8255		3.71321e+08
31.4	1.49693	70	1000000	7.27151e-09	-8.13838	3.2013	1589.64	50.6254	49.6254		1.58964e+09
31.4	1.49693	60	1000000	5.37467e-10	-9.26965	2.19911	158.164	5.03706	4.03706	1.48776	1.58164e+08
31.4	1.49693	60	1000000	3.29476e-10	-9.48218	2.01083	102.525	3.26512	2.26512		1.02525e+08
31.4	1.49693	60	1000000	1.19288e-09	-8.9234	2.50585	320.513	10.2074	9.20741		3.20513e+08
31.4	1.49693	60	1000000	9.26148e-08	-7.03332	4.18026	15144.8	482.318	481.318		1.51448e+10
31.4	1.49693	60	1000000	1.04415e-08	-7.98124	3.34051	2190.31	69.7552	68.7552		2.19031e+09
31.4	1.49693	60	1000000	3.20689e-08	-7.49392	3.77222	5918.64	188.492	187.492		5.91864e+09
								Mean RE	5.0576	Mean CV%	5.94738

## Sheet: SCF Calibration Curve
Input Molecular Number	Log10 Input Molecular Number	Amplification Mix Percentage	Dilution Factor	F0	Log10 F0
31400000	7.49693	100	1	0.00128672	-2.89052
31400000	7.49693	100	1	0.000530871	-3.27501
31400000	7.49693	100	1	0.000178952	-3.74726
31400000	7.49693	100	1	0.00144868	-2.83903
31400000	7.49693	100	1	0.00160763	-2.79381
31400000	7.49693	100	1	0.00162828	-2.78827
3140000	6.49693	100	10	2.72328e-05	-4.56491
3140000	6.49693	100	10	8.9783e-06	-5.04681
3140000	6.49693	100	10	8.33683e-06	-5.079
3140000	6.49693	100	10	0.000104717	-3.97998
3140000	6.49693	100	10	5.27552e-05	-4.27773
3140000	6.49693	100	10	1.41107e-05	-4.85045
314000	5.49693	100	100	1.804e-06	-5.74376
314000	5.49693	100	100	2.71151e-06	-5.56679
314000	5.49693	100	100	2.07227e-06	-5.68355
314000	5.49693	100	100	2.19999e-06	-5.65758
314000	5.49693	100	100	4.6183e-07	-6.33552
314000	5.49693	100	100	3.82012e-07	-6.41792
31400	4.49693	100	1000	5.03357e-07	-6.29812
31400	4.49693	100	1000	8.15167e-07	-6.08875
31400	4.49693	100	1000	1.31462e-06	-5.8812
31400	4.49693	100	1000	7.27356e-08	-7.13825
31400	4.49693	100	1000	1.20573e-07	-6.91875
31400	4.49693	100	1000	1.00825e-07	-6.99643
3140	3.49693	100	10000	6.21297e-08	-7.2067
3140	3.49693	100	10000	1.36958e-08	-7.86341
3140	3.49693	100	10000	3.33474e-09	-8.47694
3140	3.49693	100	10000	6.01202e-08	-7.22098
3140	3.49693	100	10000	9.87428e-08	-7.00549
3140	3.49693	100	10000	1.25888e-07	-6.90002
314	2.49693	100	100000	2.21669e-09	-8.6543
314	2.49693	100	100000	1.33733e-09	-8.87376
314	2.49693	100	100000	3.7785e-10	-9.42268
314	2.49693	100	100000	6.7263e-09	-8.17222
314	2.49693	100	100000	1.25028e-09	-8.90299
314	2.49693	100	100000	2.60885e-10	-9.58355
31.4	1.49693	100	1000000	3.76119e-11	-10.4247
31.4	1.49693	100	1000000	2.65773e-11	-10.5755
31.4	1.49693	100	1000000	1.94641e-12	-11.7108
31.4	1.49693	100	1000000	9.76529e-11	-10.0103
31.4	1.49693	100	1000000	8.01038e-10	-9.09635
31.4	1.49693	100	1000000	3.69784e-10	-9.43205

## Sheet: Log10 SCF
Input Molecular Number	Log10 Input Molecular Number	Amplification Mix Percentage	Dilution Factor	F0	Log10 F0	Estimated Log10 Input Molecular Number	Estimated Input Molecular Number	Estimated Input Molecular Number/Input Molecular Number	Relative Error	CV%	Dilution Factor * Estimated Input Molecular Number
31400000	7.49693	100	1	0.00163094	-2.78756	7.73869	5.47886e+07	1.74486	0.744861	0.211814	5.47886e+07
31400000	7.49693	100	1	0.0010003	-2.99987	7.53794	3.45099e+07	1.09904	0.0990423		3.45099e+07
31400000	7.49693	100	1	0.000876348	-3.05732	7.48362	3.04523e+07	0.969818	-0.0301815		3.04523e+07
31400000	7.49693	100	1	0.00110869	-2.95519	7.58019	3.80357e+07	1.21133	0.211329		3.80357e+07
31400000	7.49693	100	1	0.00113116	-2.94648	7.58843	3.87641e+07	1.23453	0.234527		3.87641e+07
31400000	7.49693	100	1	0.00111802	-2.95155	7.58363	3.83382e+07	1.22096	0.220962		3.83382e+07
31400000	7.49693	90	1	0.000747484	-3.1264	7.41831	2.62004e+07	0.834407	-0.165593	0.102948	2.62004e+07
31400000	7.49693	90	1	0.000581715	-3.23529	7.31535	2.06703e+07	0.65829	-0.34171		2.06703e+07
31400000	7.49693	90	1	0.000700522	-3.15458	7.39166	2.46412e+07	0.784752	-0.215248		2.46412e+07
31400000	7.49693	90	1	0.000800762	-3.0965	7.44658	2.79628e+07	0.890535	-0.109465		2.79628e+07
31400000	7.49693	90	1	0.000769241	-3.11394	7.43009	2.69209e+07	0.857353	-0.142647		2.69209e+07
31400000	7.49693	90	1	0.000768706	-3.11424	7.4298	2.69032e+07	0.85679	-0.14321		2.69032e+07
31400000	7.49693	80	1	0.000655914	-3.18315	7.36464	2.31549e+07	0.737418	-0.262582	0.148286	2.31549e+07
31400000	7.49693	80	1	0.00071374	-3.14646	7.39934	2.50806e+07	0.798746	-0.201254		2.50806e+07
31400000	7.49693	80	1	0.0008125	-3.09018	7.45256	2.83502e+07	0.902872	-0.0971276		2.83502e+07
31400000	7.49693	80	1	0.000573693	-3.24132	7.30964	2.04007e+07	0.649702	-0.350298		2.04007e+07
31400000	7.49693	80	1	0.000530422	-3.27538	7.27744	1.89427e+07	0.603269	-0.396731		1.89427e+07
31400000	7.49693	80	1	0.000612541	-3.21286	7.33655	2.17045e+07	0.691226	-0.308774		2.17045e+07
31400000	7.49693	70	1	0.000709381	-3.14912	7.39682	2.49357e+07	0.794132	-0.205868	0.0657946	2.49357e+07
31400000	7.49693	70	1	0.000741842	-3.12969	7.4152	2.60133e+07	0.828451	-0.171549		2.60133e+07
31400000	7.49693	70	1	0.0006853	-3.16412	7.38264	2.41346e+07	0.768619	-0.231381		2.41346e+07
31400000	7.49693	70	1	0.000645688	-3.18998	7.35819	2.28134e+07	0.726543	-0.273457		2.28134e+07
31400000	7.49693	70	1	0.000652518	-3.18541	7.36251	2.30416e+07	0.733808	-0.266192		2.30416e+07
31400000	7.49693	70	1	0.000612561	-3.21285	7.33656	2.17052e+07	0.691247	-0.308753		2.17052e+07
31400000	7.49693	60	1	0.000489358	-3.31037	7.24435	1.7553e+07	0.559014	-0.440986	0.333981	1.7553e+07
31400000	7.49693	60	1	0.00047765	-3.32089	7.23441	1.71557e+07	0.546359	-0.453641		1.71557e+07
31400000	7.49693	60	1	0.000519259	-3.28462	7.26871	1.85655e+07	0.591258	-0.408742		1.85655e+07
31400000	7.49693	60	1	0.000758635	-3.11997	7.42439	2.65698e+07	0.846172	-0.153828		2.65698e+07
31400000	7.49693	60	1	0.000776594	-3.10981	7.434	2.71641e+07	0.8651	-0.1349		2.71641e+07
31400000	7.49693	60	1	0.00110139	-2.95806	7.57748	3.77988e+07	1.20378	0.203783		3.77988e+07
3140000	6.49693	100	10	7.0167e-05	-4.15387	6.4468	2.79768e+06	0.89098	-0.10902	0.189787	2.79768e+07
3140000	6.49693	100	10	6.81419e-05	-4.16659	6.43477	2.72127e+06	0.866647	-0.133353		2.72127e+07
3140000	6.49693	100	10	6.94344e-05	-4.15843	6.44249	2.77005e+06	0.882181	-0.117819		2.77005e+07
3140000	6.49693	100	10	0.000106515	-3.97259	6.6182	4.15149e+06	1.32213	0.322131		4.15149e+07
3140000	6.49693	100	10	9.87673e-05	-4.00539	6.58719	3.86537e+06	1.23101	0.231009		3.86537e+07
3140000	6.49693	100	10	8.13506e-05	-4.08964	6.50753	3.21756e+06	1.0247	0.0247018		3.21756e+07
3140000	6.49693	90	10	5.41831e-05	-4.26614	6.34064	2.191e+06	0.697771	-0.302229	0.079372	2.191e+07
3140000	6.49693	90	10	5.89348e-05	-4.22963	6.37516	2.37226e+06	0.755497	-0.244503		2.37226e+07
3140000	6.49693	90	10	6.07374e-05	-4.21654	6.38753	2.44081e+06	0.777329	-0.222671		2.44081e+07
3140000	6.49693	90	10	6.91702e-05	-4.16008	6.44092	2.76008e+06	0.879006	-0.120994		2.76008e+07
3140000	6.49693	90	10	6.38155e-05	-4.19507	6.40783	2.55761e+06	0.814526	-0.185474		2.55761e+07
3140000	6.49693	90	10	6.48789e-05	-4.1879	6.41462	2.59789e+06	0.827355	-0.172645		2.59789e+07
3140000	6.49693	80	10	4.46691e-05	-4.34999	6.26135	1.82538e+06	0.581331	-0.418669	0.102829	1.82538e+07
3140000	6.49693	80	10	4.4245e-05	-4.35414	6.25744	1.80899e+06	0.576111	-0.423889		1.80899e+07
3140000	6.49693	80	10	4.76912e-05	-4.32156	6.28824	1.94194e+06	0.618452	-0.381548		1.94194e+07
3140000	6.49693	80	10	5.16704e-05	-4.28676	6.32114	2.0948e+06	0.667135	-0.332865		2.0948e+07
3140000	6.49693	80	10	4.96446e-05	-4.30413	6.30472	2.01707e+06	0.642377	-0.357623		2.01707e+07
3140000	6.49693	80	10	5.87817e-05	-4.23076	6.37409	2.36643e+06	0.753641	-0.246359		2.36643e+07
3140000	6.49693	70	10	4.24336e-05	-4.37229	6.24027	1.73888e+06	0.553784	-0.446216	0.0937854	1.73888e+07
3140000	6.49693	70	10	3.92778e-05	-4.40585	6.20854	1.61635e+06	0.514762	-0.485238		1.61635e+07
3140000	6.49693	70	10	3.41609e-05	-4.46647	6.15122	1.41651e+06	0.451117	-0.548883		1.41651e+07
3140000	6.49693	70	10	4.18559e-05	-4.37824	6.23464	1.71649e+06	0.546652	-0.453348		1.71649e+07
3140000	6.49693	70	10	4.46383e-05	-4.35029	6.26107	1.82419e+06	0.580953	-0.419047		1.82419e+07
3140000	6.49693	70	10	4.52454e-05	-4.34443	6.26662	1.84764e+06	0.588421	-0.411579		1.84764e+07
3140000	6.49693	60	10	3.74595e-05	-4.42644	6.18907	1.54551e+06	0.492201	-0.507799	0.201941	1.54551e+07
3140000	6.49693	60	10	4.03552e-05	-4.3941	6.21965	1.65824e+06	0.528102	-0.471898		1.65824e+07
3140000	6.49693	60	10	5.08726e-05	-4.29352	6.31475	2.06421e+06	0.657392	-0.342608		2.06421e+07
3140000	6.49693	60	10	2.92549e-05	-4.5338	6.08756	1.22336e+06	0.389606	-0.610394		1.22336e+07
3140000	6.49693	60	10	3.02557e-05	-4.51919	6.10137	1.2629e+06	0.402197	-0.597803		1.2629e+07
3140000	6.49693	60	10	3.44789e-05	-4.46245	6.15502	1.42897e+06	0.455087	-0.544913		1.42897e+07
314000	5.49693	100	100	5.66187e-06	-5.24704	5.41316	258918	0.824579	-0.175421	0.088725	2.58918e+07
314000	5.49693	100	100	5.71408e-06	-5.24305	5.41693	261175	0.831767	-0.168233		2.61175e+07
314000	5.49693	100	100	6.58706e-06	-5.18131	5.47531	298754	0.951446	-0.0485545		2.98754e+07
314000	5.49693	100	100	5.49321e-06	-5.26017	5.40074	251619	0.801335	-0.198665		2.51619e+07
314000	5.49693	100	100	5.76564e-06	-5.23915	5.42062	263402	0.838861	-0.161139		2.63402e+07
314000	5.49693	100	100	4.93019e-06	-5.30714	5.35634	227163	0.72345	-0.27655		2.27163e+07
314000	5.49693	90	100	5.35391e-06	-5.27133	5.3902	245582	0.782107	-0.217893	0.091792	2.45582e+07
314000	5.49693	90	100	4.51887e-06	-5.34497	5.32057	209202	0.666247	-0.333753		2.09202e+07
314000	5.49693	90	100	4.73998e-06	-5.32422	5.34018	218868	0.697031	-0.302969		2.18868e+07
314000	5.49693	90	100	4.01175e-06	-5.39667	5.27168	186932	0.595326	-0.404674		1.86932e+07
314000	5.49693	90	100	4.71001e-06	-5.32698	5.33758	217559	0.692863	-0.307137		2.17559e+07
314000	5.49693	90	100	4.36643e-06	-5.35987	5.30647	202523	0.644976	-0.355024		2.02523e+07
314000	5.49693	80	100	3.82541e-06	-5.41732	5.25215	178712	0.569147	-0.430853	0.0804406	1.78712e+07
314000	5.49693	80	100	3.34238e-06	-5.47594	5.19672	157298	0.50095	-0.49905		1.57298e+07
314000	5.49693	80	100	3.63862e-06	-5.43906	5.2316	170450	0.542835	-0.457165		1.7045e+07
314000	5.49693	80	100	3.98484e-06	-5.39959	5.26892	185747	0.59155	-0.40845		1.85747e+07
314000	5.49693	80	100	3.86682e-06	-5.41265	5.25657	180541	0.57497	-0.42503		1.80541e+07
314000	5.49693	80	100	4.30974e-06	-5.36555	5.30111	200036	0.637057	-0.362943		2.00036e+07
314000	5.49693	70	100	3.15079e-06	-5.50158	5.17248	148759	0.473755	-0.526245	0.0341648	1.48759e+07
314000	5.49693	70	100	2.9898e-06	-5.52436	5.15095	141562	0.450835	-0.549165		1.41562e+07
314000	5.49693	70	100	3.28191e-06	-5.48387	5.18923	154606	0.492377	-0.507623		1.54606e+07
314000	5.49693	70	100	3.27201e-06	-5.48518	5.18799	154165	0.490973	-0.509027		1.54165e+07
314000	5.49693	70	100	3.22548e-06	-5.49141	5.18211	152092	0.484368	-0.515632		1.52092e+07
314000	5.49693	70	100	3.28722e-06	-5.48317	5.18989	154843	0.49313	-0.50687		1.54843e+07
314000	5.49693	60	100	2.79978e-06	-5.55288	5.12398	133040	0.423695	-0.576305	0.0600941	1.3304e+07
314000	5.49693	60	100	2.37502e-06	-5.62433	5.05642	113872	0.362651	-0.637349		1.13872e+07
314000	5.49693	60	100	2.64603e-06	-5.57741	5.10079	126121	0.40166	-0.59834		1.26121e+07
314000	5.49693	60	100	2.77487e-06	-5.55676	5.12031	131921	0.420129	-0.579871		1.31921e+07
314000	5.49693	60	100	2.55992e-06	-5.59177	5.0872	122237	0.38929	-0.61071		1.22237e+07
314000	5.49693	60	100	2.79491e-06	-5.55363	5.12327	132821	0.422998	-0.577002		1.32821e+07
31400	4.49693	100	1000	5.32762e-07	-6.27347	4.44264	27710.1	0.882486	-0.117514	0.141732	2.77101e+07
31400	4.49693	100	1000	5.23975e-07	-6.28069	4.43581	27277.7	0.868718	-0.131282		2.72777e+07
31400	4.49693	100	1000	6.49281e-07	-6.18757	4.52386	33408.6	1.06397	0.0639682		3.34086e+07
31400	4.49693	100	1000	4.3043e-07	-6.3661	4.35505	22649.2	0.721311	-0.278689		2.26492e+07
31400	4.49693	100	1000	4.66024e-07	-6.33159	4.38768	24416.2	0.777585	-0.222415		2.44162e+07
31400	4.49693	100	1000	4.73503e-07	-6.32468	4.39422	24786.5	0.78938	-0.21062		2.47865e+07
31400	4.49693	90	1000	3.76333e-07	-6.42443	4.2999	19947.9	0.635285	-0.364715	0.172467	1.99479e+07
31400	4.49693	90	1000	3.29894e-07	-6.48163	4.24581	17612.3	0.5609	-0.4391		1.76123e+07
31400	4.49693	90	1000	2.94569e-07	-6.53081	4.19931	15823.7	0.503939	-0.496061		1.58237e+07
31400	4.49693	90	1000	4.6228e-07	-6.33509	4.38437	24230.7	0.771678	-0.228322		2.42307e+07
31400	4.49693	90	1000	4.58986e-07	-6.3382	4.38143	24067.4	0.766477	-0.233523		2.40674e+07
31400	4.49693	90	1000	4.44494e-07	-6.35213	4.36825	23348.3	0.743575	-0.256425		2.33483e+07
31400	4.49693	80	1000	2.83401e-07	-6.5476	4.18344	15255.8	0.485854	-0.514146	0.0418285	1.52558e+07
31400	4.49693	80	1000	2.79277e-07	-6.55396	4.17742	15045.8	0.479167	-0.520833		1.50458e+07
31400	4.49693	80	1000	2.72797e-07	-6.56416	4.16778	14715.5	0.468648	-0.531352		1.47155e+07
31400	4.49693	80	1000	3.04727e-07	-6.51609	4.21323	16339.2	0.520355	-0.479645		1.63392e+07
31400	4.49693	80	1000	2.78332e-07	-6.55544	4.17602	14997.7	0.477633	-0.522367		1.49977e+07
31400	4.49693	80	1000	2.98929e-07	-6.52443	4.20534	16045	0.510989	-0.489011		1.6045e+07
31400	4.49693	70	1000	2.71537e-07	-6.56617	4.16587	14651.3	0.466601	-0.533399	0.0615973	1.46513e+07
31400	4.49693	70	1000	2.65673e-07	-6.57565	4.15691	14351.9	0.457067	-0.542933		1.43519e+07
31400	4.49693	70	1000	2.75769e-07	-6.55945	4.17222	14867.1	0.473473	-0.526527		1.48671e+07
31400	4.49693	70	1000	2.45689e-07	-6.60961	4.1248	13329	0.42449	-0.57551		1.3329e+07
31400	4.49693	70	1000	2.44915e-07	-6.61098	4.1235	13289.3	0.423225	-0.576775		1.32893e+07
31400	4.49693	70	1000	2.35004e-07	-6.62893	4.10654	12780.2	0.407013	-0.592987		1.27802e+07
31400	4.49693	60	1000	1.72562e-07	-6.76306	3.97971	9543.62	0.303937	-0.696063	0.124627	9.54362e+06
31400	4.49693	60	1000	2.02775e-07	-6.69299	4.04597	11116.5	0.354028	-0.645972		1.11165e+07
31400	4.49693	60	1000	2.24477e-07	-6.64883	4.08772	12238.2	0.389753	-0.610247		1.22382e+07
31400	4.49693	60	1000	1.66857e-07	-6.77766	3.96591	9245.04	0.294428	-0.705572		9.24504e+06
31400	4.49693	60	1000	1.61733e-07	-6.7912	3.9531	8976.34	0.285871	-0.714129		8.97634e+06
31400	4.49693	60	1000	1.76995e-07	-6.75204	3.99013	9775.29	0.311315	-0.688685		9.77529e+06
3140	3.49693	100	10000	3.80596e-08	-7.41954	3.35899	2285.53	0.727876	-0.272124	0.0949284	2.28553e+07
3140	3.49693	100	10000	3.81739e-08	-7.41823	3.36022	2292.02	0.729943	-0.270057		2.29202e+07
3140	3.49693	100	10000	4.13826e-08	-7.38318	3.39336	2473.77	0.787826	-0.212174		2.47377e+07
3140	3.49693	100	10000	4.08652e-08	-7.38865	3.38819	2444.52	0.77851	-0.22149		2.44452e+07
3140	3.49693	100	10000	4.61797e-08	-7.33555	3.4384	2744.1	0.873916	-0.126084		2.7441e+07
3140	3.49693	100	10000	4.83767e-08	-7.31536	3.45749	2867.38	0.913179	-0.0868213		2.86738e+07
3140	3.49693	90	10000	3.8965e-08	-7.40933	3.36864	2336.9	0.744237	-0.255763	0.3394	2.3369e+07
3140	3.49693	90	10000	3.78654e-08	-7.42176	3.35689	2274.5	0.724363	-0.275637		2.2745e+07
3140	3.49693	90	10000	5.19513e-08	-7.2844	3.48676	3067.32	0.976853	-0.023147		3.06732e+07
3140	3.49693	90	10000	2.81967e-08	-7.5498	3.23581	1721.13	0.548132	-0.451868		1.72113e+07
3140	3.49693	90	10000	2.33078e-08	-7.6325	3.15762	1437.54	0.457817	-0.542183		1.43754e+07
3140	3.49693	90	10000	1.96296e-08	-7.70709	3.0871	1222.07	0.389193	-0.610807		1.22207e+07
3140	3.49693	80	10000	5.64666e-08	-7.24821	3.52098	3318.81	1.05695	0.0569469	0.479706	3.31881e+07
3140	3.49693	80	10000	4.38151e-08	-7.35838	3.41682	2611.05	0.831545	-0.168455		2.61105e+07
3140	3.49693	80	10000	4.8803e-08	-7.31155	3.46109	2891.26	0.920785	-0.0792153		2.89126e+07
3140	3.49693	80	10000	1.83254e-08	-7.73695	3.05886	1145.15	0.364698	-0.635302		1.14515e+07
3140	3.49693	80	10000	1.73491e-08	-7.76072	3.03638	1087.38	0.346299	-0.653701		1.08738e+07
3140	3.49693	80	10000	2.14199e-08	-7.66918	3.12294	1327.2	0.422675	-0.577325		1.3272e+07
3140	3.49693	70	10000	4.55862e-08	-7.34117	3.43309	2710.74	0.863292	-0.136708	0.458237	2.71074e+07
3140	3.49693	70	10000	3.76221e-08	-7.42456	3.35424	2260.68	0.719962	-0.280038		2.26068e+07
3140	3.49693	70	10000	3.78608e-08	-7.42181	3.35684	2274.24	0.724279	-0.275721		2.27424e+07
3140	3.49693	70	10000	1.6516e-08	-7.7821	3.01617	1037.94	0.330555	-0.669445		1.03794e+07
3140	3.49693	70	10000	1.56987e-08	-7.80414	2.99533	989.311	0.315067	-0.684933		9.89311e+06
3140	3.49693	70	10000	1.60486e-08	-7.79456	3.00439	1010.15	0.321703	-0.678297		1.01015e+07
3140	3.49693	60	10000	1.97098e-08	-7.70532	3.08877	1226.79	0.390696	-0.609304	0.460009	1.22679e+07
3140	3.49693	60	10000	2.83398e-08	-7.5476	3.23789	1729.39	0.550762	-0.449238		1.72939e+07
3140	3.49693	60	10000	3.22308e-08	-7.49173	3.29073	1953.1	0.622008	-0.377992		1.9531e+07
3140	3.49693	60	10000	1.15966e-08	-7.93567	2.87096	742.955	0.23661	-0.76339		7.42955e+06
3140	3.49693	60	10000	1.24192e-08	-7.90591	2.89911	792.694	0.25245	-0.74755		7.92694e+06
3140	3.49693	60	10000	1.05647e-08	-7.97614	2.83269	680.289	0.216653	-0.783347		6.80289e+06
314	2.49693	100	100000	1.55179e-08	-7.80917	2.99058	978.535	3.11635	2.11635	0.661941	9.78535e+07
314	2.49693	100	100000	1.4414e-08	-7.84122	2.96027	912.581	2.90631	1.90631		9.12581e+07
314	2.49693	100	100000	1.50103e-08	-7.82361	2.97692	948.243	3.01988	2.01988		9.48243e+07
314	2.49693	100	100000	3.54959e-09	-8.44982	2.38481	242.556	0.772473	-0.227527		2.42556e+07
314	2.49693	100	100000	2.76516e-09	-8.55828	2.28226	191.541	0.610003	-0.389997		1.91541e+07
314	2.49693	100	100000	3.99198e-09	-8.39881	2.43305	271.047	0.863208	-0.136792		2.71047e+07
314	2.49693	90	100000	1.30711e-08	-7.88369	2.92011	831.981	2.64962	1.64962	0.661801	8.31981e+07
314	2.49693	90	100000	1.25369e-08	-7.90181	2.90298	799.793	2.54711	1.54711		7.99793e+07
314	2.49693	90	100000	9.10447e-09	-8.04075	2.77161	591.031	1.88226	0.882264		5.91031e+07
314	2.49693	90	100000	2.803e-09	-8.55238	2.28784	194.019	0.617894	-0.382106		1.94019e+07
314	2.49693	90	100000	2.15616e-09	-8.66632	2.18011	151.393	0.482145	-0.517855		1.51393e+07
314	2.49693	90	100000	3.61314e-09	-8.44211	2.3921	246.661	0.785544	-0.214456		2.46661e+07
314	2.49693	80	100000	7.3026e-09	-8.13652	2.68105	479.788	1.52799	0.527987	0.251958	4.79788e+07
314	2.49693	80	100000	7.20788e-09	-8.14219	2.67569	473.901	1.50924	0.50924		4.73901e+07
314	2.49693	80	100000	5.7826e-09	-8.23788	2.58521	384.782	1.22542	0.22542		3.84782e+07
314	2.49693	80	100000	4.58636e-09	-8.33853	2.49004	309.059	0.984265	-0.0157348		3.09059e+07
314	2.49693	80	100000	4.63805e-09	-8.33366	2.49464	312.352	0.994751	-0.00524891		3.12352e+07
314	2.49693	80	100000	3.74659e-09	-8.42636	2.40699	255.266	0.812949	-0.187051		2.55266e+07
314	2.49693	70	100000	3.10458e-09	-8.508	2.32981	213.701	0.680576	-0.319424	0.218162	2.13701e+07
314	2.49693	70	100000	3.82938e-09	-8.41687	2.41597	260.596	0.829925	-0.170075		2.60596e+07
314	2.49693	70	100000	3.54518e-09	-8.45036	2.3843	242.272	0.771566	-0.228434		2.42272e+07
314	2.49693	70	100000	2.83265e-09	-8.54781	2.29216	195.958	0.624071	-0.375929		1.95958e+07
314	2.49693	70	100000	3.00737e-09	-8.52181	2.31674	207.368	0.660409	-0.339591		2.07368e+07
314	2.49693	70	100000	1.82458e-09	-8.73884	2.11154	129.282	0.411726	-0.588274		1.29282e+07
314	2.49693	60	100000	2.59718e-09	-8.5855	2.25653	180.52	0.574905	-0.425095	0.112838	1.8052e+07
314	2.49693	60	100000	2.33999e-09	-8.63079	2.2137	163.57	0.520924	-0.479076		1.6357e+07
314	2.49693	60	100000	2.79739e-09	-8.55325	2.28702	193.651	0.616724	-0.383276		1.93651e+07
314	2.49693	60	100000	2.04022e-09	-8.69032	2.15741	143.684	0.457593	-0.542407		1.43684e+07
314	2.49693	60	100000	2.34384e-09	-8.63007	2.21438	163.825	0.521735	-0.478265		1.63825e+07
314	2.49693	60	100000	2.7835e-09	-8.55541	2.28498	192.742	0.613829	-0.386171		1.92742e+07
31.4	1.49693	100	1000000	9.90346e-10	-9.00421	1.86062	72.5463	2.31039	1.31039	0.787644	7.25463e+07
31.4	1.49693	100	1000000	1.22694e-09	-8.91118	1.94858	88.8349	2.82914	1.82914		8.88349e+07
31.4	1.49693	100	1000000	7.70072e-10	-9.11347	1.75731	57.1887	1.8213	0.821295		5.71887e+07
31.4	1.49693	100	1000000	8.6431e-11	-10.0633	0.859181	7.23071	0.230277	-0.769723		7.23071e+06
31.4	1.49693	100	1000000	1.89257e-10	-9.72295	1.18102	15.1713	0.483164	-0.516836		1.51713e+07
31.4	1.49693	100	1000000	2.37386e-10	-9.62454	1.27407	18.7962	0.598604	-0.401396		1.87962e+07
31.4	1.49693	90	1000000	1.28456e-09	-8.89124	1.96743	92.775	2.95462	1.95462	0.752653	9.2775e+07
31.4	1.49693	90	1000000	1.10387e-09	-8.95708	1.90518	80.3859	2.56006	1.56006		8.03859e+07
31.4	1.49693	90	1000000	6.99871e-10	-9.15498	1.71806	52.2466	1.6639	0.663904		5.22466e+07
31.4	1.49693	90	1000000	2.48696e-10	-9.60433	1.29318	19.6418	0.625535	-0.374465		1.96418e+07
31.4	1.49693	90	1000000	2.13846e-10	-9.6699	1.23119	17.0288	0.54232	-0.45768		1.70288e+07
31.4	1.49693	90	1000000	1.7025e-10	-9.76891	1.13756	13.7266	0.437154	-0.562846		1.37266e+07
31.4	1.49693	80	1000000	1.04201e-09	-8.98213	1.8815	76.1197	2.42419	1.42419	0.870883	7.61197e+07
31.4	1.49693	80	1000000	3.56e-10	-9.44855	1.44048	27.5726	0.878109	-0.121891		2.75726e+07
31.4	1.49693	80	1000000	4.57684e-10	-9.33943	1.54365	34.9664	1.11358	0.11358		3.49664e+07
31.4	1.49693	80	1000000	1.53485e-10	-9.81393	1.09499	12.445	0.396337	-0.603663		1.2445e+07
31.4	1.49693	80	1000000	1.05211e-10	-9.97794	0.939923	8.70809	0.277328	-0.722672		8.70809e+06
31.4	1.49693	80	1000000	1.7116e-10	-9.7666	1.13975	13.796	0.439363	-0.560637		1.3796e+07
31.4	1.49693	70	1000000	2.1993e-10	-9.65772	1.2427	17.4866	0.556897	-0.443103	0.204531	1.74866e+07
31.4	1.49693	70	1000000	2.73564e-10	-9.56294	1.33232	21.494	0.684522	-0.315478		2.1494e+07
31.4	1.49693	70	1000000	2.81118e-10	-9.55111	1.3435	22.0548	0.702382	-0.297618		2.20548e+07
31.4	1.49693	70	1000000	1.71421e-10	-9.76594	1.14038	13.8158	0.439995	-0.560005		1.38158e+07
31.4	1.49693	70	1000000	2.27516e-10	-9.64299	1.25663	18.0564	0.575044	-0.424956		1.80564e+07
31.4	1.49693	70	1000000	3.23419e-10	-9.49023	1.40106	25.1805	0.801926	-0.198074		2.51805e+07
31.4	1.49693	60	1000000	4.22241e-10	-9.37444	1.51055	32.4006	1.03187	0.0318654	0.36273	3.24006e+07
31.4	1.49693	60	1000000	3.45357e-10	-9.46173	1.42801	26.7926	0.853267	-0.146733		2.67926e+07
31.4	1.49693	60	1000000	4.09036e-10	-9.38824	1.49751	31.4416	1.00133	0.00132589		3.14416e+07
31.4	1.49693	60	1000000	7.92953e-10	-9.10075	1.76933	58.7941	1.87242	0.872423		5.87941e+07
31.4	1.49693	60	1000000	3.02853e-10	-9.51877	1.37408	23.6638	0.753625	-0.246375		2.36638e+07
31.4	1.49693	60	1000000	4.40124e-10	-9.35643	1.52759	33.6966	1.07314	0.0731391		3.36966e+07
								Mean RE	-0.205132	Mean CV%	0.661227

## Sheet: Log10 SCF Calibration Curve
Input Molecular Number	Log10 Input Molecular Number	Amplification Mix Percentage	Dilution Factor	F0	Log10 F0
31400000	7.49693	100	1	0.00163094	-2.78756
31400000	7.49693	100	1	0.0010003	-2.99987
31400000	7.49693	100	1	0.000876348	-3.05732
31400000	7.49693	100	1	0.00110869	-2.95519
31400000	7.49693	100	1	0.00113116	-2.94648
31400000	7.49693	100	1	0.00111802	-2.95155
3140000	6.49693	100	10	7.0167e-05	-4.15387
3140000	6.49693	100	10	6.81419e-05	-4.16659
3140000	6.49693	100	10	6.94344e-05	-4.15843
3140000	6.49693	100	10	0.000106515	-3.97259
3140000	6.49693	100	10	9.87673e-05	-4.00539
3140000	6.49693	100	10	8.13506e-05	-4.08964
314000	5.49693	100	100	5.66187e-06	-5.24704
314000	5.49693	100	100	5.71408e-06	-5.24305
314000	5.49693	100	100	6.58706e-06	-5.18131
314000	5.49693	100	100	5.49321e-06	-5.26017
314000	5.49693	100	100	5.76564e-06	-5.23915
314000	5.49693	100	100	4.93019e-06	-5.30714
31400	4.49693	100	1000	5.32762e-07	-6.27347
31400	4.49693	100	1000	5.23975e-07	-6.28069
31400	4.49693	100	1000	6.49281e-07	-6.18757
31400	4.49693	100	1000	4.3043e-07	-6.3661
31400	4.49693	100	1000	4.66024e-07	-6.33159
31400	4.49693	100	1000	4.73503e-07	-6.32468
3140	3.49693	100	10000	3.80596e-08	-7.41954
3140	3.49693	100	10000	3.81739e-08	-7.41823
3140	3.49693	100	10000	4.13826e-08	-7.38318
3140	3.49693	100	10000	4.08652e-08	-7.38865
3140	3.49693	100	10000	4.61797e-08	-7.33555
3140	3.49693	100	10000	4.83767e-08	-7.31536
314	2.49693	100	100000	1.55179e-08	-7.80917
314	2.49693	100	100000	1.4414e-08	-7.84122
314	2.49693	100	100000	1.50103e-08	-7.82361
314	2.49693	100	100000	3.54959e-09	-8.44982
314	2.49693	100	100000	2.76516e-09	-8.55828
314	2.49693	100	100000	3.99198e-09	-8.39881
31.4	1.49693	100	1000000	9.90346e-10	-9.00421
31.4	1.49693	100	1000000	1.22694e-09	-8.91118
31.4	1.49693	100	1000000	7.70072e-10	-9.11347
31.4	1.49693	100	1000000	8.6431e-11	-10.0633
31.4	1.49693	100	1000000	1.89257e-10	-9.72295
31.4	1.49693	100	1000000	2.37386e-10	-9.62454
