# Supplementary material for: A new real-time PCR method to overcome significant quantitative inaccuracy due to slight amplification inhibition
Source: BMC Bioinformatics. 2008 Jul 30;9:326. doi: 10.1186/1471-2105-9-326 (PMC2533027; doi:10.1186/1471-2105-9-326)
Supplement: Additional file 4 — Windows Excel file containing the results obtained with the SCF approach based on a previous study by Rutledge 2004. [file 1471-2105-9-326-S4.xls]

## Sheet: 100% mix
	Amplicon:	ND1/ND2
	No:	314000 (100% Amplification Mix)
	Run1-12 Av.
Cycle	Av. Fc
1	-0.0716865
2	0.00179237
3	0.00158552
4	-0.00157649
5	0.000552709
6	-0.00235411
7	-0.000480562
8	-0.00243346
9	0.000526907
10	0.00361588
11	0.0089749
12	0.0229026
13	0.0487888
14	0.105849
15	0.214755
16	0.421178
17	0.826167
18	1.6021
19	3.04701
20	5.64405
21	10.0523
22	16.68
23	24.8673
24	32.6899
25	38.2445
26	40.9687
27	42.3073	CV	r2	Fmax	C1/2	k	Fb	Fo	Eo
28	42.9977	0.126618	0.9999	43.9722	22.6219	1.32561	0.0548228	1.70546e-06	1.12627
29	43.379	0.131636	0.9999	43.8547	22.6126	1.3191	0.0589365	1.57449e-06	1.1342
30	43.61	0.134532	0.9999	43.8112	22.6091	1.31647	0.0606737	1.52401e-06	1.13743
31	43.7482	0.136568	0.9999	43.7992	22.6082	1.31571	0.0611949	1.50954e-06	1.13838
32	43.8464	0.13762	0.9999	43.8034	22.6085	1.31598	0.0610028	1.51477e-06	1.13804
33	43.8858	0.13813	0.9999	43.8098	22.609	1.31642	0.0606967	1.52304e-06	1.1375
34	43.9288	0.138324	0.9999	43.8196	22.6098	1.31709	0.0602236	1.53581e-06	1.13668
35	43.9477	0.138601	0.9999	43.8289	22.6106	1.31773	0.0597659	1.54819e-06	1.13588
36	43.9468	0.138508	0.9999	43.8358	22.6111	1.31821	0.0594216	1.55754e-06	1.13529
37	43.9488	0.138248	0.9999	43.8415	22.6116	1.31861	0.0591381	1.56527e-06	1.1348
38	43.9523	0.138435	0.9999	43.8465	22.612	1.31896	0.0588905	1.57204e-06	1.13438
39	43.9558	0.138259	0.9999	43.8509	22.6123	1.31927	0.0586689	1.57811e-06	1.134
40	43.9541	0.138392	0.9999	43.8545	22.6126	1.31952	0.0584885	1.58307e-06	1.13369
41	43.9653	0.138335	0.9999	43.8584	22.6129	1.31979	0.0582913	1.5885e-06	1.13335
42	43.9632	0.138284	0.9999	43.8617	22.6132	1.32002	0.0581278	1.59302e-06	1.13307
43	43.9719	0.13819	0.9999	43.8651	22.6134	1.32026	0.0579558	1.59779e-06	1.13278
44	43.9645	0.1382	0.9999	43.8677	22.6136	1.32044	0.0578266	1.60137e-06	1.13256
45	43.9829	0.138495	1	43.871	22.6139	1.32068	0.0576576	1.60606e-06	1.13227
46	43.977	0.1384	1	43.8737	22.6141	1.32086	0.0575232	1.60982e-06	1.13204
47	43.9722	0.138394	1	43.8758	22.6143	1.32102	0.0574147	1.61285e-06	1.13186
48	43.9651	0.138342	1	43.8774	22.6144	1.32113	0.0573343	1.61509e-06	1.13172
49	43.9696	0.138137	1	43.8791	22.6146	1.32124	0.0572506	1.61744e-06	1.13158
50	43.9718	0.138259	1	43.8807	22.6147	1.32136	0.0571689	1.61973e-06	1.13144
			1					1.50954e-06	1.13838
Cycle	314000
	1
	Run 1	Run 2	Run 3	Run 4	Run 5	Run 6	Run 7	Run 8	Run 9	Run 10	Run 11	Run 12
1	-0.0654215	-0.0725179	-0.0723684	-0.0590945	-0.0673227	-0.0615432	-0.0707695	-0.0744092	-0.0733737	-0.0749505	-0.0818474	-0.0866195
2	0.00429164	-0.000358852	0.00322217	0.00677483	0.00339223	0.00732101	-0.00156518	-0.00402254	-0.000888493	-0.000521204	0.000908597	0.00295422
3	0.00159847	0.00188877	0.00297701	0.00123362	0.00295198	0.00193631	-0.00292466	-0.000154583	0.00128909	0.00109566	0.00394581	0.00318878
4	-0.00193796	-0.00171497	-0.00201605	0.000325345	0.000812338	-0.000185718	-0.00133317	-0.00204573	-0.000657663	-0.00447433	-0.0059439	0.000253893
5	-0.00250744	0.001417	-0.00265409	-0.00407389	-0.00223979	0.000499323	0.00770741	0.00537152	0.00336265	0.00303566	0.00166602	-0.00495185
6	-0.0014447	-0.00123194	-0.00152903	-0.0042599	-0.00491675	-0.00957092	-0.00188439	0.00085133	-0.00310558	0.00086421	-0.000576527	-0.00144504
7	6.00699e-05	-0.0022006	-0.00253328	-0.00272474	0.00407148	-0.00437556	0.00593325	0.00532933	-0.000298408	-0.0030628	0.00105759	-0.0070231
8	-0.00152752	-0.000113458	0.000880752	-0.00372871	-0.000654041	-0.00782586	-0.00380295	0.000671141	-0.00509978	-0.00320717	0.0009194	-0.00571329
9	-0.00300951	-0.00285545	-0.00065328	-0.00565775	-0.00254255	-0.00599072	0.0151468	0.011158	0.00932455	-0.00387245	-0.00119663	-0.00352803
10	0.00125791	0.00271633	0.00250435	-0.00203785	0.00225647	-0.0024701	0.00707823	0.00995722	0.0135317	0.00359277	0.0050327	-2.92073e-05
11	0.0062854	0.00783993	0.0116333	-0.000347014	0.00391804	0.000414276	0.0194612	0.0190298	0.0192531	0.00552059	0.00979995	0.00489025
12	0.0198592	0.0191718	0.0220181	0.0115524	0.0243345	0.0194129	0.0313247	0.0328921	0.0299079	0.0198972	0.0215971	0.0228638
13	0.0432177	0.0392316	0.0516797	0.0379111	0.0514219	0.0351167	0.0622702	0.0573717	0.0533223	0.0551791	0.05192	0.0468231
14	0.0899849	0.0943841	0.10591	0.0837985	0.103903	0.087143	0.131359	0.122435	0.120358	0.1129	0.110668	0.107346
15	0.185192	0.187675	0.209719	0.173667	0.215741	0.184391	0.25549	0.241801	0.23609	0.231388	0.227142	0.228767
16	0.369246	0.378976	0.409342	0.350251	0.413819	0.373322	0.487841	0.460824	0.465384	0.452881	0.445674	0.446582
17	0.724872	0.747587	0.799307	0.693105	0.816079	0.734923	0.94656	0.903267	0.904863	0.898125	0.868053	0.877264
18	1.41025	1.45323	1.5583	1.35268	1.57879	1.42527	1.81664	1.73283	1.75945	1.73336	1.68896	1.71548
19	2.67706	2.75936	2.95122	2.57996	2.99984	2.72244	3.45862	3.29851	3.34308	3.29386	3.2142	3.26601
20	4.96173	5.11082	5.46198	4.78948	5.54531	5.05224	6.38775	6.08747	6.16647	6.1109	5.97245	6.08197
21	8.79936	9.02894	9.63269	8.55612	9.85422	9.05659	11.3281	10.8337	11.0344	10.9279	10.6654	10.9107
22	14.5056	14.8508	15.7897	14.2099	16.2245	15.1008	18.7339	17.9909	18.3524	18.2263	17.8445	18.3302
23	21.4254	21.8078	23.1025	21.2373	23.9153	22.669	27.7736	26.8406	27.4064	27.4478	26.9336	27.8477
24	27.9118	28.1848	29.7238	27.993	31.0981	30.0166	36.3707	35.3247	36.1432	36.396	35.817	37.2992
25	32.6328	32.8188	34.4779	33.0969	36.1406	35.4195	42.8357	41.6727	42.7511	41.7568	41.8715	43.4592
26	35.4479	35.668	37.3438	36.277	38.1823	37.665	47.0011	45.7613	47.0446	42.9184	43.4524	44.8629
27	36.6959	37.0629	38.5275	37.8891	38.7165	38.2696	49.5896	48.4226	49.7699	43.3845	43.9875	45.3719
28	37.2363	37.6815	39.053	38.6091	38.9499	38.5488	50.9638	50.0555	51.4671	43.5912	44.2247	45.592
29	37.4631	37.9927	39.2889	38.947	39.1045	38.7066	51.6785	51.0751	52.5201	43.6978	44.3587	45.7148
30	37.6629	38.2109	39.4695	39.1049	39.1583	38.7759	52.0837	51.6839	53.1485	43.771	44.456	45.7944
31	37.7414	38.3083	39.5581	39.2055	39.2118	38.8227	52.316	52.0768	53.5528	43.8181	44.5038	45.8626
32	37.8293	38.3813	39.6487	39.2717	39.2404	38.8746	52.4621	52.3202	53.8069	43.8652	44.5574	45.8988
33	37.8563	38.4214	39.6654	39.3038	39.2529	38.8833	52.4905	52.452	53.917	43.8775	44.5785	45.9308
34	37.8994	38.4665	39.7131	39.3451	39.2989	38.9227	52.5589	52.5212	54.0246	43.8802	44.5827	45.9322
35	37.9083	38.5006	39.7405	39.3363	39.2726	38.9065	52.5887	52.564	54.0632	43.9108	44.6166	45.9641
36	37.8915	38.4797	39.7384	39.3435	39.2937	38.9287	52.5809	52.5476	54.0573	43.9135	44.6208	45.9656
37	37.9175	38.5137	39.7463	39.3524	39.2937	38.9137	52.5683	52.5699	54.0093	43.9205	44.6151	45.9656
38	37.9104	38.5177	39.7647	39.3489	39.28	38.9114	52.6065	52.548	54.0504	43.9149	44.6123	45.9626
39	37.9275	38.5137	39.7581	39.3495	39.2973	38.9298	52.5766	52.557	54.0415	43.9274	44.625	45.9656
40	37.8923	38.5158	39.7563	39.342	39.281	38.9299	52.5981	52.5679	54.0144	43.933	44.6278	45.9904
41	37.9189	38.5025	39.7672	39.3533	39.2923	38.9298	52.5906	52.5394	54.0562	43.9637	44.659	46.0108
42	37.9002	38.5073	39.7697	39.3519	39.2935	38.9385	52.5833	52.5453	54.0367	43.961	44.6576	46.0138
43	37.8987	38.5045	39.7564	39.3437	39.3109	38.9483	52.589	52.523	54.0192	44.0072	44.6987	46.0635
44	37.9149	38.5096	39.7799	39.3265	39.2898	38.9298	52.5627	52.5385	54.0279	43.9834	44.6789	46.0328
45	37.8852	38.5147	39.7708	39.3487	39.3197	38.947	52.6105	52.5602	54.0793	44.0016	44.703	46.0547
46	37.8861	38.5081	39.7731	39.3444	39.2948	38.9199	52.5939	52.556	54.0295	44.0296	44.7144	46.0738
47	37.8955	38.5163	39.7687	39.3147	39.286	38.936	52.59	52.5412	54.0415	44.0114	44.7044	46.0607
48	37.8723	38.5104	39.7703	39.3134	39.296	38.9224	52.5809	52.5413	54.0089	44.0087	44.6973	46.0592
49	37.8914	38.5147	39.7657	39.3347	39.3034	38.9521	52.5663	52.5084	54.0351	44.0087	44.7045	46.0504
50	37.87	38.5143	39.7745	39.3352	39.286	38.9286	52.6044	52.5305	53.9849	44.0339	44.7216	46.0783

## Sheet: 80% mix
	Amplicon:	ND1/ND2
	No:	314000 (80% Amplification Mix)
	Run1-12 Av.
Cycle	Av. Fc
1	-0.0777943
2	0.00352602
3	-0.000915558
4	-0.000244756
5	-0.0004594
6	-0.0019063
7	-0.00231203
8	-0.00239037
9	-0.00292791
10	0.000785383
11	0.00193977
12	0.0117111
13	0.0283738
14	0.064036
15	0.129126
16	0.256665
17	0.506916
18	0.982309
19	1.88738
20	3.55219
21	6.47925
22	11.2803
23	17.96
24	25.1853	CV	r2	Fmax	C1/2	k	Fb	Fo	Eo
25	31.0085	0.136609	1	40.4266	23.3154	1.40409	0.00959887	2.48329e-06	1.03848
26	34.7938	0.141277	1	39.6471	23.2538	1.38169	0.0170704	1.94562e-06	1.06215
27	36.961	0.143072	1	39.3952	23.2323	1.37164	0.0211879	1.73591e-06	1.07312
28	38.2433	0.142497	1	39.4017	23.2329	1.37196	0.0210361	1.74241e-06	1.07276
29	39.0594	0.141426	1	39.5127	23.2431	1.3785	0.0176765	1.87958e-06	1.06561
30	39.608	0.141168	1	39.6552	23.2564	1.38792	0.0125304	2.09488e-06	1.05546
31	39.9698	0.140128	0.9999	39.7922	23.2693	1.39776	0.00691899	2.34355e-06	1.04506
32	40.2136	0.139884	0.9999	39.9137	23.2808	1.40702	0.00147993	2.60142e-06	1.03546
33	40.3542	0.13967	0.9999	40.0125	23.2902	1.41489	-0.00324053	2.84019e-06	1.02743
34	40.4329	0.139172	0.9999	40.0907	23.2977	1.42131	-0.00714694	3.04923e-06	1.02097
35	40.4795	0.138832	0.9999	40.1528	23.3037	1.42652	-0.0103516	3.22887e-06	1.01578
36	40.4828	0.138841	0.9999	40.1994	23.3082	1.43048	-0.012805	3.37167e-06	1.01187
37	40.4659	0.138867	0.9999	40.2332	23.3114	1.43339	-0.0146157	3.48013e-06	1.00902
38	40.4509	0.138972	0.9999	40.2585	23.3139	1.43558	-0.0159813	3.56369e-06	1.00688
39	40.4173	0.13922	0.9999	40.2758	23.3156	1.43708	-0.0169199	3.622e-06	1.00542
40	40.372	0.139094	0.9999	40.286	23.3165	1.43797	-0.0174785	3.65705e-06	1.00456
41	40.3385	0.139248	0.9999	40.2918	23.3171	1.43848	-0.0177969	3.6772e-06	1.00406
42	40.3057	0.139249	0.9999	40.2943	23.3173	1.4387	-0.0179312	3.6857e-06	1.00386
43	40.2516	0.139713	0.9999	40.2925	23.3172	1.43854	-0.0178342	3.67954e-06	1.00401
44	40.2339	0.139967	0.9999	40.2898	23.3169	1.4383	-0.0176838	3.67004e-06	1.00424
45	40.1795	0.139915	0.9999	40.2839	23.3163	1.43779	-0.0173631	3.64982e-06	1.00473
46	40.1609	0.14019	0.9999	40.2776	23.3157	1.43724	-0.0170175	3.62818e-06	1.00527
47	40.1325	0.140289	0.9999	40.2704	23.315	1.43661	-0.0166226	3.60351e-06	1.00588
48	40.0883	0.140166	0.9999	40.2615	23.3142	1.43584	-0.0161386	3.5735e-06	1.00663
49	40.0432	0.140496	0.9999	40.2512	23.3132	1.43494	-0.0155761	3.53892e-06	1.00751
50	40.0015	0.141083	0.9999	40.2398	23.3121	1.43395	-0.014957	3.50113e-06	1.00848
			1					1.73591e-06	1.07312
Cycle	314000
	0.8
	Run 1	Run 2	Run 3	Run 4	Run 5	Run 6	Run 7	Run 8	Run 9	Run 10	Run 11	Run 12
1	-0.0693209	-0.0777141	-0.0887612	-0.0643489	-0.0684739	-0.0728824	-0.0660552	-0.070016	-0.0862314	-0.0765961	-0.091114	-0.102018
2	0.00217868	0.00097073	0.00091855	0.0082882	0.00788705	0.00508951	0.00675803	0.000996348	0.00382959	0.00403044	0.00223081	-0.000865744
3	0.00336606	0.000719693	0.00064956	-0.00168548	-0.00266122	0.0013425	-0.00297472	-0.00628851	-0.0104504	-0.00221312	0.00246848	0.00674044
4	-0.00222311	0.000851056	0.000787447	0.00274257	0.000539332	0.00168137	0.000923953	-0.000686766	0.000409606	-0.0022568	-0.000642396	-0.00506333
5	-0.00158157	-0.00118749	-0.00108724	-0.00184652	-0.00271216	-0.00155325	-0.00272284	0.00355902	-0.000984682	0.00316766	-3.43419e-05	0.0014706
6	-0.00174006	-0.00135398	-0.00126832	-0.00749877	-0.003053	-0.00656014	-0.00198442	0.0024199	0.00719589	-0.00272819	-0.00402255	-0.00228198
7	-0.00431831	-0.00241533	-0.00225104	0.00223514	-0.00279688	-0.00179503	-0.00276651	-0.000321851	0.00263815	-0.00412568	-0.00685745	-0.00496955
8	-0.00777674	-0.00425196	-0.00521591	0.00522068	-0.00253138	-3.8699e-05	-0.00216238	0.000317841	-0.00034762	-0.00425761	-0.00546384	-0.0021768
9	-0.00372798	0.00228344	-0.00418888	-0.00496506	-0.00190257	-0.00396993	-0.00423747	0.00793016	0.00693941	-0.00680126	-0.00932864	-0.0131661
10	-0.00313046	-0.0025278	-0.00482479	0.000251917	0.0021691	0.00187822	0.00642853	0.00851977	0.0112507	-0.00598576	0.00210811	-0.00671298
11	-0.00155357	0.000343579	-0.0020515	0.00205218	-0.00308859	-0.000726398	0.00469645	0.00690296	0.0115791	0.00267035	0.00116508	0.00128757
12	0.0100431	0.00591258	0.00330205	0.0106469	0.00875354	0.0117796	0.0166591	0.0201524	0.0260989	0.0145648	0.0048175	0.00780322
13	0.0245262	0.0155762	0.0217153	0.027891	0.0240579	0.0295593	0.0327713	0.0450217	0.0388898	0.0285316	0.0256872	0.0262584
14	0.0506482	0.0499041	0.0546525	0.0564226	0.0540394	0.0613493	0.0712976	0.0873285	0.0868086	0.0651937	0.0621173	0.0686697
15	0.110727	0.102777	0.109233	0.114216	0.119094	0.125853	0.140036	0.152504	0.160326	0.132925	0.132478	0.149341
16	0.223071	0.220256	0.227101	0.231752	0.229834	0.25239	0.273115	0.29785	0.316151	0.264446	0.26032	0.283691
17	0.439152	0.434657	0.459957	0.458433	0.449645	0.487107	0.537779	0.579523	0.604495	0.541441	0.521455	0.569352
18	0.85755	0.846391	0.898904	0.877846	0.87628	0.945691	1.03998	1.11131	1.1637	1.0417	1.0174	1.11097
19	1.65891	1.63907	1.73292	1.68523	1.68659	1.82939	1.98045	2.11661	2.21178	2.00649	1.96158	2.13956
20	3.09896	3.08684	3.25617	3.17109	3.18	3.43126	3.7487	3.97619	4.15553	3.78939	3.70194	4.03023
21	5.65868	5.62312	5.95466	5.75813	5.78922	6.22648	6.84586	7.2641	7.59673	6.89613	6.76324	7.3746
22	9.76998	9.78336	10.3491	9.9841	10.0653	10.725	11.8956	12.6308	13.2109	12.0562	11.9411	12.9521
23	15.3833	15.5245	16.4331	15.7997	15.9229	16.7891	19.0016	20.1644	21.1025	19.2924	19.2792	20.8276
24	21.282	21.6592	22.9308	21.9892	22.2072	23.0938	26.6833	28.3471	29.6457	27.2481	27.5777	29.5593
25	25.9657	26.5365	28.1489	26.8773	27.1477	27.9425	33.0056	34.9692	36.4991	33.7708	34.5161	36.7225
26	28.9028	29.6514	31.4386	30.0786	30.3531	31.042	37.1834	39.2768	41.0279	38.0858	39.1309	41.3538
27	30.6281	31.4813	33.3403	31.8642	32.1617	32.8042	39.6038	41.7777	43.6922	40.6743	41.8278	43.6766
28	31.7358	32.5777	34.4865	32.9899	33.2405	33.9119	41.1046	43.3638	45.2941	42.2436	43.4114	44.5595
29	32.4477	33.3339	35.265	33.7347	33.9624	34.6115	42.1001	44.3805	46.3118	43.2315	44.3569	44.9775
30	32.897	33.8188	35.8264	34.1683	34.4544	35.0975	42.7419	45.0856	47.0687	43.949	44.9847	45.2036
31	33.248	34.1958	36.2024	34.4924	34.793	35.4426	43.1489	45.53	47.5021	44.4156	45.3457	45.3207
32	33.4793	34.4055	36.4577	34.6997	35.0063	35.6488	43.4808	45.8567	47.8318	44.7143	45.546	45.4367
33	33.5973	34.5668	36.6017	34.8419	35.1001	35.7727	43.6839	45.9611	48.0506	44.8839	45.6906	45.5
34	33.6997	34.6565	36.6997	34.9227	35.1824	35.8694	43.7064	46.0495	48.1848	44.9803	45.7526	45.4911
35	33.7583	34.6837	36.7477	34.9676	35.2813	35.9125	43.7291	46.136	48.1933	45.0018	45.7938	45.5495
36	33.786	34.6993	36.7876	34.9414	35.269	35.8806	43.7713	46.1358	48.2192	45.0055	45.7754	45.5229
37	33.7565	34.6885	36.7746	34.9545	35.2497	35.854	43.7106	46.0886	48.208	45.0014	45.7796	45.5242
38	33.7445	34.6581	36.7596	34.9154	35.2249	35.8601	43.745	46.1148	48.1583	44.9737	45.7518	45.5049
39	33.7039	34.6762	36.7366	34.8587	35.1772	35.7889	43.6775	46.0578	48.1586	44.9268	45.7389	45.5062
40	33.6783	34.608	36.7195	34.8371	35.1276	35.7548	43.642	45.9818	48.0655	44.8718	45.6671	45.5105
41	33.631	34.5272	36.6712	34.8138	35.11	35.7768	43.5558	45.9134	48.0332	44.8342	45.6803	45.5156
42	33.5846	34.5618	36.6193	34.8123	35.0538	35.7124	43.4839	45.9011	47.9397	44.8338	45.6383	45.5274
43	33.5533	34.4681	36.5841	34.7312	34.9678	35.6388	43.4737	45.8616	47.8604	44.7548	45.5992	45.5262
44	33.4875	34.4145	36.5723	34.7145	35.0014	35.6162	43.4792	45.8635	47.885	44.7337	45.5388	45.5001
45	33.4326	34.4125	36.4911	34.6607	34.915	35.61	43.3819	45.8019	47.7443	44.6866	45.5468	45.4699
46	33.4376	34.3105	36.4928	34.6773	34.895	35.5549	43.3642	45.7585	47.768	44.6959	45.4875	45.4886
47	33.4212	34.3331	36.4131	34.6322	34.8459	35.5419	43.285	45.7711	47.6977	44.696	45.462	45.4904
48	33.3701	34.2937	36.3576	34.6077	34.8559	35.4949	43.2774	45.6941	47.6459	44.5947	45.4124	45.4548
49	33.3226	34.2347	36.3539	34.5442	34.7627	35.4516	43.1997	45.6701	47.5372	44.5701	45.4093	45.4622
50	33.2586	34.1911	36.3039	34.4815	34.6988	35.3919	43.1573	45.6584	47.5345	44.5468	45.3602	45.4351

## Sheet: 60% mix
	Amplicon:	ND1/ND2
	No:	314000 (60% Amplification Mix)
	Run1-12 Av.
Cycle	Av. Fc
1	-0.0971519
2	0.00732629
3	0.00308664
4	-0.000622274
5	-0.00321907
6	-0.00657158
7	-0.00704621
8	-0.0100799
9	-0.0103134
10	-0.0107435
11	-0.0102726
12	-0.00576435
13	0.00382182
14	0.0259188
15	0.0694232
16	0.154252
17	0.312055
18	0.617906
19	1.19121
20	2.25332
21	4.14476
22	7.28141
23	11.8439
24	16.9213	CV	r2	Fmax	C1/2	k	Fb	Fo	Eo
25	21.1531	0.14442	0.9999	28.2354	23.4549	1.40032	-0.00190882	1.50134e-06	1.0424
26	23.9114	0.151039	0.9999	27.5216	23.3752	1.37222	0.00439156	1.10074e-06	1.07248
27	25.6086	0.153591	1	27.4227	23.3631	1.36673	0.00592051	1.03317e-06	1.07856
28	26.7446	0.153108	1	27.5807	23.3833	1.37782	0.00237086	1.17522e-06	1.06635
29	27.5333	0.152081	0.9999	27.8057	23.4129	1.39645	-0.00417178	1.45469e-06	1.04644
30	28.1315	0.151709	0.9999	28.0464	23.4453	1.41898	-0.012613	1.87151e-06	1.0233
31	28.5474	0.150912	0.9998	28.2617	23.4748	1.44108	-0.021286	2.38049e-06	1.00155
32	28.8729	0.149856	0.9997	28.4537	23.5015	1.46226	-0.0298815	2.97935e-06	0.981539
33	29.1079	0.149485	0.9997	28.6189	23.5248	1.48152	-0.0378969	3.63535e-06	0.964002
34	29.2817	0.149129	0.9996	28.7598	23.5448	1.49866	-0.0451694	4.32289e-06	0.948892
35	29.4248	0.148801	0.9996	28.882	23.5624	1.51406	-0.0517942	5.03477e-06	0.935711
36	29.5294	0.147826	0.9995	28.9871	23.5776	1.52768	-0.0577159	5.74744e-06	0.924349
37	29.5909	0.14768	0.9995	29.0754	23.5904	1.53936	-0.0628383	6.42725e-06	0.914815
38	29.6415	0.146689	0.9994	29.1507	23.6015	1.5495	-0.0673146	7.0732e-06	0.906692
39	29.6793	0.146394	0.9994	29.2153	23.611	1.55833	-0.0712319	7.68085e-06	0.899732
40	29.7073	0.146053	0.9994	29.2711	23.6192	1.56604	-0.0746667	8.24808e-06	0.893739
41	29.7122	0.14578	0.9994	29.3181	23.6262	1.5726	-0.0775965	8.75855e-06	0.888704
42	29.7128	0.14544	0.9994	29.358	23.6321	1.57819	-0.0801039	9.21577e-06	0.88445
43	29.7043	0.145325	0.9994	29.3914	23.6371	1.58292	-0.0822272	9.6181e-06	0.880886
44	29.6927	0.14501	0.9994	29.4195	23.6413	1.58692	-0.0840235	9.96966e-06	0.877897
45	29.6806	0.145255	0.9994	29.4432	23.6448	1.5903	-0.0855484	1.02763e-05	0.875379
46	29.6673	0.144757	0.9994	29.4632	23.6478	1.59317	-0.0868421	1.05426e-05	0.873256
47	29.6426	0.144688	0.9994	29.4795	23.6503	1.59551	-0.0878966	1.07638e-05	0.871535
48	29.6136	0.144944	0.9994	29.4923	23.6522	1.59736	-0.0887319	1.09417e-05	0.870177
49	29.5909	0.144598	0.9994	29.5026	23.6538	1.59884	-0.0894026	1.10863e-05	0.86909
50	29.5537	0.144802	0.9994	29.5099	23.6549	1.59991	-0.0898822	1.11906e-05	0.868315
			1					1.03317e-06	1.07856
Cycle	314000
	0.6
	Run 1	Run 2	Run 3	Run 4	Run 5	Run 6	Run 7	Run 8	Run 9	Run 10	Run 11	Run 12
1	-0.0760979	-0.0854508	-0.10091	-0.0891613	-0.098515	-0.0824098	-0.083369	-0.083754	-0.107122	-0.103483	-0.122577	-0.132972
2	0.00873215	0.00713505	0.00477042	0.00698612	0.00928484	0.004759	0.00705404	0.0100231	0.00770669	0.00887253	0.00591556	0.00667597
3	0.00356246	0.00312228	0.00579076	0.00659336	0.00403218	0.002033	0.00399278	-0.000174964	0.00271152	-0.000596603	0.00193785	0.00403503
4	-0.00367579	-0.000488044	-0.00308294	0.00189362	-0.000520598	0.00370209	0.00210625	0.00144284	-0.00110185	-0.000638939	-0.00234903	-0.00475488
5	-0.00176503	-0.00480019	-0.00236039	-0.00640085	-0.00267995	-0.000956105	-0.00613149	-0.005182	-0.00423357	-0.00276011	-0.00167643	0.000317258
6	-0.00685378	-0.00496909	-0.00511785	-0.00907225	-0.0101165	-0.00953798	-0.00702157	-0.00610895	-0.00508279	-0.00487687	-0.00382795	-0.00627338
7	-0.00286867	-0.00341518	-0.00738439	-0.00497971	-0.00856233	-0.00428767	-0.00791437	-0.00876263	-0.00792461	-0.00600467	-0.0120698	-0.0103805
8	-0.0093628	-0.0100258	-0.00902953	-0.00723444	-0.011977	-0.00890128	-0.014167	-0.0133773	-0.010772	-0.00755347	-0.00655324	-0.0120044
9	-0.00838854	-0.00401563	-0.00800533	-0.0078418	-0.0112456	-0.00445422	-0.0107507	-0.0152053	-0.00901346	-0.0164967	-0.0128125	-0.0155306
10	-0.0065265	-0.00462284	-0.0034581	-0.00676332	-0.0114567	-0.0059035	-0.0170659	-0.0110255	-0.0173985	-0.0160138	-0.0165796	-0.012108
11	-0.00636152	-0.00946781	-0.00844777	-0.00883721	-0.014673	-0.00536968	-0.01499	-0.0142308	-0.0151833	-0.0111855	-0.00456512	-0.00995948
12	-0.0037435	-0.00302801	-0.00181417	-0.00196254	-0.00537744	-0.00108443	-0.0134167	-0.0108444	-0.00988801	-0.00635521	-0.00531535	-0.00634249
13	0.00754328	0.00345029	0.00615656	0.00663408	0.000521946	0.00847423	-0.00300806	0.00330725	0.00286969	0.00275519	0.00539173	0.00176569
14	0.0264221	0.025206	0.0246938	0.0246515	0.0207044	0.0322146	0.026758	0.0283082	0.0286585	0.0262602	0.0250871	0.0220611
15	0.0633777	0.0565896	0.0647972	0.065148	0.0616196	0.0752715	0.0686111	0.0798107	0.0780973	0.0734205	0.0674523	0.0788832
16	0.12814	0.13266	0.14059	0.13775	0.146521	0.158259	0.155396	0.185956	0.181973	0.153332	0.15741	0.173041
17	0.259916	0.269462	0.294494	0.267353	0.296	0.316439	0.31723	0.365018	0.366494	0.312342	0.319426	0.360483
18	0.513967	0.539619	0.588387	0.517185	0.584605	0.62504	0.633027	0.713293	0.730779	0.624459	0.637385	0.707128
19	0.985089	1.0396	1.13721	0.99338	1.12724	1.20785	1.22138	1.36754	1.3976	1.2037	1.23161	1.38234
20	1.85439	1.96746	2.14118	1.8763	2.14569	2.26766	2.32487	2.58863	2.64105	2.27948	2.34261	2.61057
21	3.39967	3.59578	3.8954	3.4661	3.96261	4.19264	4.27079	4.7255	4.86272	4.2142	4.34043	4.81126
22	5.91664	6.2733	6.74611	6.17181	6.99173	7.39669	7.47316	8.18911	8.49152	7.49698	7.71986	8.51006
23	9.51601	10.0107	10.6133	10.2406	11.4319	12.0368	12.1355	13.0243	13.6884	12.5155	12.8742	14.0389
24	13.3647	13.963	14.499	15.1077	16.472	17.2459	17.1659	18.0004	19.2575	18.5629	19.0413	20.3746
25	16.492	17.078	17.4643	19.441	20.6676	21.5712	21.3121	21.8759	23.7027	23.9713	24.5197	25.7415
26	18.4934	19.0421	19.3601	22.3451	23.3616	24.3827	24.1123	24.3157	26.604	27.5834	28.1576	29.1793
27	19.7708	20.2601	20.6015	24.0295	24.9371	26.0014	25.9771	25.9184	28.5839	29.7321	30.2734	31.2185
28	20.6873	21.1338	21.5079	25.1374	26.0237	27.0243	27.271	27.0594	29.9457	31.1041	31.5844	32.4555
29	21.3427	21.7669	22.1618	25.8333	26.8064	27.7617	28.2593	27.8373	30.9958	31.907	32.4102	33.3167
30	21.8483	22.2008	22.6781	26.4026	27.3633	28.3229	28.934	28.4176	31.7475	32.6399	33.1007	33.9218
31	22.2138	22.5803	23.0272	26.8062	27.7277	28.6859	29.4366	28.8183	32.282	33.0822	33.5108	34.3985
32	22.5386	22.8527	23.3335	27.1187	28.0365	28.9501	29.8421	29.1308	32.7075	33.4117	33.8303	34.7217
33	22.7492	23.0444	23.5504	27.3154	28.2352	29.1879	30.1429	29.3306	33.0441	33.691	34.0646	34.9395
34	22.887	23.1883	23.7181	27.4421	28.4407	29.3379	30.3602	29.5121	33.3181	33.84	34.2376	35.0986
35	23.0244	23.2838	23.8632	27.5811	28.5639	29.496	30.536	29.6431	33.4911	34.0011	34.3456	35.2687
36	23.141	23.4379	23.9985	27.6632	28.6549	29.5705	30.6691	29.7026	33.6886	34.0703	34.4418	35.3148
37	23.1959	23.4949	24.0611	27.7122	28.7443	29.6269	30.729	29.7313	33.759	34.1461	34.4932	35.3971
38	23.2853	23.5503	24.139	27.7833	28.7908	29.6515	30.8239	29.7948	33.8449	34.1461	34.5045	35.3838
39	23.3467	23.5976	24.159	27.8164	28.8179	29.6716	30.8918	29.8255	33.9462	34.1862	34.5082	35.3847
40	23.3808	23.6324	24.2418	27.8303	28.8299	29.7082	30.9126	29.8104	33.9834	34.1774	34.5248	35.4562
41	23.3987	23.6315	24.2839	27.7985	28.8567	29.72	30.9145	29.8059	33.9884	34.1966	34.5199	35.4319
42	23.4079	23.6585	24.2961	27.8038	28.8548	29.7183	30.928	29.7844	34.0404	34.1426	34.5064	35.4121
43	23.4024	23.6593	24.2838	27.8112	28.869	29.6956	30.9308	29.7592	34.0138	34.1517	34.471	35.4035
44	23.4203	23.6659	24.3128	27.8024	28.8455	29.6691	30.9243	29.6865	34.0273	34.0949	34.4577	35.406
45	23.4209	23.6527	24.3188	27.7418	28.7925	29.6633	30.9012	29.6712	34.0771	34.0666	34.4546	35.4072
46	23.4241	23.6458	24.3535	27.7441	28.821	29.6648	30.8495	29.6084	34.0314	34.092	34.3957	35.3775
47	23.4219	23.6333	24.3328	27.6765	28.7991	29.6332	30.8502	29.5802	34.0214	34.0762	34.4113	35.2756
48	23.3751	23.6237	24.3269	27.674	28.744	29.5413	30.8118	29.542	34.0096	34.0228	34.3827	35.3095
49	23.3943	23.6203	24.3155	27.6506	28.723	29.5707	30.7588	29.4572	33.9692	34.0172	34.3398	35.2741
50	23.3567	23.5997	24.2865	27.5867	28.6788	29.5278	30.7334	29.4033	33.977	33.9662	34.2778	35.2501
