# Supplementary material for: A new real-time PCR method to overcome significant quantitative inaccuracy due to slight amplification inhibition
Source: BMC Bioinformatics. 2008 Jul 30;9:326. doi: 10.1186/1471-2105-9-326 (PMC2533027; doi:10.1186/1471-2105-9-326)
Supplement: Additional file 5 — Windows Excel file containing the results obtained with the SCF approach based on a previous study by Rutledge 2004 in presence of IgG. [file 1471-2105-9-326-S5.xls]

## Sheet: Fluorescence Data
Cycle	IgG 2 ug/ml	IgG 2 ug/ml	IgG 1 ug/ml	IgG 1 ug/ml	IgG 0.5 ug/ml	IgG 0.5 ug/ml	IgG 0.25 ug/ml	IgG 0.25 ug/ml	NO IgG	NO IgG
1	-0.130124	-0.140815	-0.111263	-0.15304	-0.100287	-0.0965609	-0.0523121	-0.0496402	-0.0628172	-0.0523222
2	0.00184625	-3.63629e-05	-0.0139925	-0.00784421	-0.00438059	-0.012193	0.0341586	0.114645	0.00323583	0.00869953
3	-0.00940903	-0.00263589	-0.0054862	0.000523538	-0.00371303	-0.00794732	-0.139017	-0.0494928	-7.3381e-05	-0.00239366
4	-0.00138468	-0.0108778	0.00562623	-0.00340066	-0.00388159	0.00252191	0.034697	-0.0494849	-0.00386808	-0.00634623
5	0.00833292	-0.0014713	0.0142581	0.00875728	0.0004442	0.0104084	-0.0521195	-0.0493943	0.000260712	-0.00201091
6	0.000614533	0.0150214	-0.000405626	0.00196405	0.011531	0.00720998	0.12228	0.0337274	0.00044491	0.00205127
7	0.0330085	0.0377057	0.0064318	0.0267824	0.0217515	0.0279578	0.0351638	0.0334837	0.00384289	0.0055599
8	0.0227956	0.0435477	0.0201139	0.0361427	0.0350399	0.0410567	0.120309	0.0316961	0.0143415	0.00488522
9	0.0365286	0.0409361	0.0550879	0.062787	0.060757	0.0701377	0.122402	0.198715	0.0184031	0.0245466
10	0.056015	0.0518921	0.0799831	0.0761869	0.0802201	0.103733	0.383189	0.11634	0.0747265	0.0678763
11	0.106124	0.106755	0.137273	0.182383	0.178098	0.186363	0.209449	0.198954	0.165643	0.158563
12	0.165968	0.175545	0.24432	0.297096	0.297067	0.307843	0.383917	0.364548	0.317581	0.324479
13	0.295623	0.306419	0.471608	0.513342	0.537155	0.584795	0.819183	0.86014	0.642822	0.651554
14	0.526925	0.54572	0.866879	0.961828	1.03284	1.08314	1.43032	1.44029	1.23163	1.26846
15	0.942932	0.998697	1.64498	1.80896	1.92709	2.01865	2.63767	2.83224	2.36197	2.42974
16	1.67512	1.81961	3.03652	3.30548	3.54865	3.72144	4.81283	4.89652	4.40507	4.52987
17	2.95491	3.18693	5.42481	5.87928	6.35405	6.58286	8.21975	8.62599	7.91077	8.15646
18	4.96145	5.39759	9.11398	9.86921	10.6172	10.9812	13.319	14.3685	13.3175	13.7891
19	7.60026	8.23726	13.9174	15.0443	15.9498	16.5591	20.1178	21.3168	20.1905	21.0099
20	10.5534	11.3092	18.91	20.4995	21.3957	22.2465	26.5985	28.5449	26.9539	28.259
21	13.2307	14.1198	23.2967	25.2614	25.7806	26.8144	32.0295	34.0223	32.0851	33.9373
22	15.6483	16.6071	26.5403	28.8751	28.8609	29.9467	35.4364	37.339	35.4168	37.5554
23	17.7068	18.6645	28.9215	31.5029	30.9988	32.1854	37.8714	39.7318	37.3844	39.7151
24	19.59	20.4914	30.7119	33.5127	32.445	33.698	39.3213	41.2785	38.6328	41.0232
25	21.1201	22.0948	32.1042	35.0172	33.5718	34.8091	40.3299	42.5625	39.4591	41.9382
26	22.4979	23.4037	33.1342	36.1283	34.3084	35.5344	40.8403	43.128	39.9834	42.4949
27	23.5951	24.5155	33.9445	36.9966	34.9213	36.1526	41.2975	43.5735	40.3718	42.8954
28	24.5416	25.3925	34.5343	37.6428	35.3428	36.4845	41.7462	43.8257	40.5762	43.158
29	25.4022	26.1581	34.9789	38.1813	35.5923	36.7099	41.9053	44.1406	40.7037	43.1807
30	26.0409	26.8103	35.2574	38.4999	35.855	36.9127	41.9448	44.0166	40.7694	43.3337
31	26.5688	27.3292	35.4068	38.6928	35.9916	36.9831	41.9357	44.0898	40.8083	43.4121
32	27.0116	27.7607	35.4813	38.8524	36.0835	36.985	41.4265	44.1045	40.799	43.4139
33	27.3829	28.0736	35.6189	38.9312	36.1316	37.0115	41.6962	44.0301	40.8601	43.4544
34	27.6498	28.3274	35.5605	38.9531	36.1631	36.9826	41.6729	43.84	40.8268	43.4201
35	27.775	28.4819	35.606	38.9348	36.1129	36.9542	41.6838	44.2652	40.7787	43.343
36	27.909	28.6241	35.5391	38.9349	36.11	36.9973	41.3518	43.7864	40.8454	43.3735
37	27.958	28.6932	35.5221	38.9163	36.1034	37.0064	41.1712	44.2767	40.7935	43.3244
38	28.0069	28.7294	35.5731	38.8881	36.0637	36.9375	41.354	44.2029	40.7538	43.2051
39	28.0649	28.6867	35.5514	38.8953	36.0586	36.9153	41.6125	44.0337	40.8093	43.3367
40	27.9819	28.6502	35.4897	38.8771	36.0853	36.9589	41.711	43.7144	40.7537	43.3246

## Sheet: Rutledge's Method
Amplicon:	ND1/ND2
No:	41700000
IgG 2 ug/ml										IgG 1 ug/ml									IgG 0.5 ug/ml									IgG 0.25 ug/ml									NO IgG
Cycle	Av. Fc								Cycle	Av. Fc								Cycle	Av. Fc								Cycle	Av. Fc								Cycle	Av. Fc
1	-0.13547								1	-0.132152								1	-0.0984241								1	-0.0509762								1	-0.0575697
2	0.000904942								2	-0.0109184								2	-0.00828679								2	0.0744016								2	0.00596768
3	-0.00602246								3	-0.00248133								3	-0.00583017								3	-0.0942546								3	-0.00123352
4	-0.00613125								4	0.00111278								4	-0.000679844								4	-0.00739398								4	-0.00510715
5	0.00343081								5	0.0115077								5	0.00542631								5	-0.0507569								5	-0.000875098
6	0.00781796								6	0.000779213								6	0.0093705								6	0.0780039								6	0.00124809
7	0.0353571								7	0.0166071								7	0.0248547								7	0.0343237								7	0.00470139
8	0.0331716								8	0.0281283								8	0.0380483								8	0.0760027								8	0.00961334
9	0.0387323								9	0.0589375								9	0.0654473								9	0.160558								9	0.0214749
10	0.0539536								10	0.078085								10	0.0919767								10	0.249765								10	0.0713014
11	0.106439								11	0.159828								11	0.18223								11	0.204201								11	0.162103
12	0.170757								12	0.270708								12	0.302455								12	0.374233								12	0.32103
13	0.301021								13	0.492475								13	0.560975								13	0.839661								13	0.647188
14	0.536323								14	0.914354								14	1.05799								14	1.43531								14	1.25005
15	0.970814								15	1.72697								15	1.97287								15	2.73495								15	2.39586
16	1.74736								16	3.171								16	3.63504								16	4.85468								16	4.46747
17	3.07092								17	5.65205								17	6.46846								17	8.42287								17	8.03361
18	5.17952								18	9.49159	r2	Fmax	C1/2	k	Fb	Fo	Eo	18	10.7992								18	13.8438								18	13.5533
19	7.91876								19	14.4808	0.9999	33.5125	19.4123	1.51604	-0.00343159	9.20959e-05	0.934037	19	16.2545	r2	Fmax	C1/2	k	Fb	Fo	Eo	19	20.7173	r2	Fmax	C1/2	k	Fb	Fo	Eo	19	20.6002	r2	Fmax	C1/2	k	Fb	Fo	Eo
20	10.9313	r2	Fmax	C1/2	k	Fb	Fo	Eo	20	19.7047	1	31.88	19.2796	1.49154	0.000934737	7.75937e-05	0.955114	20	21.8211	1	33.9432	19.1302	1.4783	0.00696056	8.14124e-05	0.966888	20	27.5717	0.9999	43.2089	19.1398	1.51555	0.0276386	0.000141541	0.934456	20	27.6064	1	42.1794	19.0748	1.44223	-0.0018359	7.60632e-05	1.00044
21	13.6752	0.9999	18.8371	19.4999	1.54015	0.00203787	5.97583e-05	0.914175	21	24.279	1	32.0277	19.2935	1.49525	-1.01223e-05	7.97521e-05	0.951858	21	26.2975	1	33.4132	19.0824	1.46473	0.0108687	7.34458e-05	0.979251	21	33.0259	0.9999	41.9686	19.0497	1.49009	0.0369848	0.000117696	0.956389	21	33.0112	1	41.1392	19.0001	1.42036	0.00617431	6.37852e-05	1.02191
22	16.1277	0.9999	19.7674	19.6623	1.59234	-0.00745463	8.57528e-05	0.873869	22	27.7077	1	32.3925	19.3313	1.5085	-0.00440505	8.81054e-05	0.940428	22	29.4038	1	33.3979	19.0808	1.46415	0.0110842	7.31114e-05	0.979786	22	36.3877	0.9999	41.0881	18.9786	1.46285	0.0499369	9.53432e-05	0.980992	22	36.4861	1	40.7923	18.9725	1.40947	0.0113467	5.81645e-05	1.03294
23	18.1857	0.9998	20.7515	19.8425	1.66134	-0.0226569	0.000134889	0.82562	23	30.2122	1	32.9641	19.3943	1.5358	-0.0153631	0.000108071	0.917698	23	31.5921	1	33.7699	19.1202	1.48259	0.00286377	8.46511e-05	0.963044	23	38.8016	1	41.2301	18.9908	1.46875	0.0465765	9.99561e-05	0.975559	23	38.5497	1	40.7533	18.9692	1.40784	0.0122731	5.73429e-05	1.03462
24	20.0407	0.9996	21.8623	20.0536	1.75333	-0.0460872	0.00023577	0.768864	24	32.1123	0.9999	33.6324	19.4712	1.57494	-0.0333846	0.000143719	0.886912	24	33.0715	0.9999	34.17	19.1643	1.50681	-0.00938373	0.000102351	0.941871	24	40.2999	1	41.4796	19.0131	1.48145	0.0384054	0.000110676	0.964057	24	39.828	1	40.873	18.9797	1.41398	0.00834231	6.0526e-05	1.02835
25	21.6075	0.9993	22.8796	20.2529	1.84919	-0.0734381	0.000400773	0.717331	25	33.5607	0.9998	34.2755	19.5478	1.61902	-0.055823	0.000195601	0.854577	25	34.1904	0.9999	34.5925	19.2121	1.53659	-0.0258625	0.000128516	0.917054	25	41.4462	0.9999	41.8266	19.0449	1.502	0.0240111	0.000130234	0.946006	25	40.6986	1	41.0667	18.997	1.42548	0.000342695	6.69515e-05	1.01681
26	22.9508	0.9991	23.7911	20.4366	1.94507	-0.103484	0.000650603	0.672149	26	34.6312	0.9997	34.8289	19.6154	1.662	-0.0794448	0.00026079	0.825182	26	34.9214	0.9998	34.9379	19.2521	1.56398	-0.0420603	0.000157498	0.895329	26	41.9842	0.9999	42.0489	19.0655	1.51673	0.0130347	0.000146084	0.933461	26	41.2392	1	41.2471	19.0134	1.43742	-0.00846016	7.42643e-05	1.0051
27	24.0553	0.9988	24.5666	20.597	2.03499	-0.133992	0.000987763	0.634582	27	35.4705	0.9995	35.3105	19.6754	1.70345	-0.103615	0.000340135	0.798655	27	35.537	0.9997	35.2568	19.2895	1.59173	-0.0593144	0.000192396	0.87432	27	42.4355	0.9999	42.2447	19.0839	1.53086	0.00202182	0.000162857	0.921728	27	41.6336	0.9999	41.4154	19.0287	1.44947	-0.017722	8.23577e-05	0.993532
28	24.967	0.9987	25.2207	20.7353	2.11782	-0.164091	0.00141127	0.603457	28	36.0886	0.9994	35.7131	19.7265	1.74116	-0.126665	0.000429006	0.775931	28	35.9137	0.9997	35.512	19.3198	1.61564	-0.0747642	0.000227543	0.856973	28	42.7859	0.9999	42.4225	19.1007	1.54455	-0.00899626	0.000180669	0.910635	28	41.8671	0.9999	41.5535	19.0414	1.45994	-0.0260141	9.00091e-05	0.983689
29	25.7801	0.9985	25.8034	20.8611	2.19774	-0.194923	0.00194666	0.576152	29	36.5801	0.9993	36.0563	19.7707	1.77564	-0.148552	0.000526443	0.756235	29	36.1511	0.9996	35.7106	19.3437	1.63535	-0.0878793	0.000260468	0.843171	29	43.0229	0.9998	42.5748	19.1152	1.55687	-0.01916	0.000198107	0.900872	29	41.9422	0.9999	41.6495	19.0502	1.46754	-0.0321604	9.59435e-05	0.976661
30	26.4256	0.9983	26.3001	20.9701	2.27095	-0.224696	0.00256808	0.553188	30	36.8787	0.9992	36.3276	19.806	1.80452	-0.167456	0.000621596	0.740473	30	36.3838	0.9996	35.8823	19.3644	1.65319	-0.10002	0.000293645	0.831049	30	42.9807	0.9998	42.6635	19.1236	1.56431	-0.0254074	0.000209322	0.895074	30	42.0515	0.9999	41.7313	19.0578	1.47421	-0.037632	0.000101426	0.970577
31	26.949	0.9982	26.7206	21.0638	2.3371	-0.252868	0.00325533	0.533938	31	37.0498	0.9992	36.5352	19.8332	1.82767	-0.182983	0.000707785	0.728295	31	36.4873	0.9995	36.0168	19.3807	1.66767	-0.110053	0.000323134	0.821452	31	43.0127	0.9998	42.729	19.1299	1.56994	-0.0301959	0.000218171	0.890734	31	42.1102	0.9999	41.7979	19.064	1.47977	-0.0422361	0.000106195	0.965566
32	27.3862	0.9981	27.0804	21.1448	2.39713	-0.279495	0.00399692	0.517577	32	37.1668	0.9992	36.6968	19.8546	1.8464	-0.195783	0.000784507	0.71873	32	36.5343	0.9995	36.1202	19.3933	1.67912	-0.118087	0.000348163	0.81402	32	42.7655	0.9998	42.7404	19.131	1.57093	-0.0310476	0.000219764	0.889972	32	42.1064	0.9999	41.8469	19.0685	1.48391	-0.0456952	0.000109875	0.961862
33	27.7283	0.998	27.3844	21.214	2.45059	-0.304071	0.004763	0.503817	33	37.275	0.9992	36.8296	19.8722	1.86224	-0.206779	0.000854655	0.710828	33	36.5715	0.9995	36.2025	19.4034	1.68843	-0.124684	0.000369682	0.808074	33	42.8631	0.9998	42.7609	19.1329	1.57275	-0.0326107	0.000222703	0.888585	33	42.1573	0.9999	41.8908	19.0726	1.48767	-0.0488524	0.000113312	0.958522
34	27.9886	0.9979	27.6382	21.2722	2.49739	-0.32627	0.00552352	0.492349	34	37.2568	0.9992	36.9253	19.8849	1.87395	-0.215	0.00090973	0.705099	34	36.5729	0.9995	36.2662	19.4112	1.69574	-0.129905	0.000387359	0.803462	34	42.7565	0.9998	42.7646	19.1333	1.57307	-0.0328888	0.000223228	0.888339	34	42.1234	0.9999	41.9221	19.0755	1.49036	-0.0511214	0.000115829	0.956144
35	28.1285	0.9979	27.8367	21.3179	2.53556	-0.344864	0.0062109	0.483373	35	37.2704	0.9992	37.0005	19.8949	1.8833	-0.221627	0.000955796	0.700586	35	36.5335	0.9995	36.3122	19.4168	1.70108	-0.13374	0.00040071	0.800126	35	42.9745	0.9998	42.7901	19.1357	1.57535	-0.0348654	0.000226977	0.886602	35	42.0608	0.9999	41.9412	19.0773	1.49202	-0.0525221	0.000117402	0.954686
36	28.2665	0.9979	28.0007	21.3558	2.56822	-0.361155	0.00685068	0.47594	36	37.237	0.9992	37.0557	19.9023	1.89026	-0.226599	0.000991348	0.697261	36	36.5537	0.9995	36.3516	19.4217	1.70569	-0.137065	0.00041255	0.797266	36	42.5691	0.9998	42.7725	19.134	1.57377	-0.0334942	0.000224374	0.887805	36	42.1094	0.9999	41.9616	19.0792	1.49379	-0.054018	0.0001191	0.953135
37	28.3256	0.9979	28.129	21.3855	2.59459	-0.374565	0.00740351	0.470103	37	37.2192	0.9992	37.0983	19.908	1.89569	-0.230492	0.00101979	0.694692	37	36.5549	0.9995	36.3843	19.4257	1.70955	-0.139852	0.000422661	0.794892	37	42.7239	0.9999	42.7712	19.1339	1.57366	-0.0333954	0.000224187	0.887892	37	42.059	0.9999	41.9744	19.0804	1.49491	-0.0549685	0.000120188	0.952154
38	28.3681	0.9979	28.2309	21.4091	2.6161	-0.385686	0.00787971	0.465445	38	37.2306	0.9992	37.1345	19.9128	1.90033	-0.233834	0.00104464	0.692509	38	36.5006	0.9995	36.407	19.4285	1.71223	-0.141798	0.000429829	0.793246	38	42.7784	0.9999	42.7745	19.1342	1.57395	-0.0336531	0.000224674	0.887665	38	41.9794	0.9999	41.9792	19.0808	1.49533	-0.0553184	0.00012059	0.951793
39	28.3758	0.998	28.3098	21.4275	2.63314	-0.394617	0.00827358	0.46182	39	37.2234	0.9992	37.164	19.9168	1.90415	-0.236592	0.00106546	0.690724	39	36.4869	0.9995	36.4252	19.4307	1.71439	-0.143367	0.00043567	0.791926	39	42.8231	0.9999	42.7807	19.1348	1.57451	-0.0341384	0.000225592	0.88724	39	42.073	0.9999	41.9901	19.0818	1.49628	-0.0561299	0.000121528	0.950958
40	28.3161	0.998	28.3639	21.44	2.64503	-0.40092	0.00855751	0.459322	40	37.1834	0.9993	37.1857	19.9197	1.90697	-0.23863	0.00108102	0.689413	40	36.5221	0.9996	36.4435	19.433	1.71658	-0.144957	0.000441648	0.790595	40	42.7127	0.9999	42.7783	19.1346	1.5743	-0.0339523	0.000225239	0.887404	40	42.0392	0.9999	41.9974	19.0825	1.49692	-0.0566672	0.000122151	0.950407
		0.9999					5.97583e-05	0.914175			1					7.75937e-05	0.955114			1					7.31114e-05	0.979786			1					9.53432e-05	0.980992			1					5.73429e-05	1.03462
	IgG 2 ug/ml		IgG 1 ug/ml		IgG 0.5 ug/ml		IgG 0.25 ug/ml		NO IgG
Cycle	Rep#1	Rep#2	Rep#1	Rep#2	Rep#1	Rep#2	Rep#1	Rep#2	Rep#1	Rep#2
1	-0.130124	-0.140815	-0.111263	-0.15304	-0.100287	-0.0965609	-0.0523121	-0.0496402	-0.0628172	-0.0523222
2	0.00184625	-3.63629e-05	-0.0139925	-0.00784421	-0.00438059	-0.012193	0.0341586	0.114645	0.00323583	0.00869953
3	-0.00940903	-0.00263589	-0.0054862	0.000523538	-0.00371303	-0.00794732	-0.139017	-0.0494928	-7.3381e-05	-0.00239366
4	-0.00138468	-0.0108778	0.00562623	-0.00340066	-0.00388159	0.00252191	0.034697	-0.0494849	-0.00386808	-0.00634623
5	0.00833292	-0.0014713	0.0142581	0.00875728	0.0004442	0.0104084	-0.0521195	-0.0493943	0.000260712	-0.00201091
6	0.000614533	0.0150214	-0.000405626	0.00196405	0.011531	0.00720998	0.12228	0.0337274	0.00044491	0.00205127
7	0.0330085	0.0377057	0.0064318	0.0267824	0.0217515	0.0279578	0.0351638	0.0334837	0.00384289	0.0055599
8	0.0227956	0.0435477	0.0201139	0.0361427	0.0350399	0.0410567	0.120309	0.0316961	0.0143415	0.00488522
9	0.0365286	0.0409361	0.0550879	0.062787	0.060757	0.0701377	0.122402	0.198715	0.0184031	0.0245466
10	0.056015	0.0518921	0.0799831	0.0761869	0.0802201	0.103733	0.383189	0.11634	0.0747265	0.0678763
11	0.106124	0.106755	0.137273	0.182383	0.178098	0.186363	0.209449	0.198954	0.165643	0.158563
12	0.165968	0.175545	0.24432	0.297096	0.297067	0.307843	0.383917	0.364548	0.317581	0.324479
13	0.295623	0.306419	0.471608	0.513342	0.537155	0.584795	0.819183	0.86014	0.642822	0.651554
14	0.526925	0.54572	0.866879	0.961828	1.03284	1.08314	1.43032	1.44029	1.23163	1.26846
15	0.942932	0.998697	1.64498	1.80896	1.92709	2.01865	2.63767	2.83224	2.36197	2.42974
16	1.67512	1.81961	3.03652	3.30548	3.54865	3.72144	4.81283	4.89652	4.40507	4.52987
17	2.95491	3.18693	5.42481	5.87928	6.35405	6.58286	8.21975	8.62599	7.91077	8.15646
18	4.96145	5.39759	9.11398	9.86921	10.6172	10.9812	13.319	14.3685	13.3175	13.7891
19	7.60026	8.23726	13.9174	15.0443	15.9498	16.5591	20.1178	21.3168	20.1905	21.0099
20	10.5534	11.3092	18.91	20.4995	21.3957	22.2465	26.5985	28.5449	26.9539	28.259
21	13.2307	14.1198	23.2967	25.2614	25.7806	26.8144	32.0295	34.0223	32.0851	33.9373
22	15.6483	16.6071	26.5403	28.8751	28.8609	29.9467	35.4364	37.339	35.4168	37.5554
23	17.7068	18.6645	28.9215	31.5029	30.9988	32.1854	37.8714	39.7318	37.3844	39.7151
24	19.59	20.4914	30.7119	33.5127	32.445	33.698	39.3213	41.2785	38.6328	41.0232
25	21.1201	22.0948	32.1042	35.0172	33.5718	34.8091	40.3299	42.5625	39.4591	41.9382
26	22.4979	23.4037	33.1342	36.1283	34.3084	35.5344	40.8403	43.128	39.9834	42.4949
27	23.5951	24.5155	33.9445	36.9966	34.9213	36.1526	41.2975	43.5735	40.3718	42.8954
28	24.5416	25.3925	34.5343	37.6428	35.3428	36.4845	41.7462	43.8257	40.5762	43.158
29	25.4022	26.1581	34.9789	38.1813	35.5923	36.7099	41.9053	44.1406	40.7037	43.1807
30	26.0409	26.8103	35.2574	38.4999	35.855	36.9127	41.9448	44.0166	40.7694	43.3337
31	26.5688	27.3292	35.4068	38.6928	35.9916	36.9831	41.9357	44.0898	40.8083	43.4121
32	27.0116	27.7607	35.4813	38.8524	36.0835	36.985	41.4265	44.1045	40.799	43.4139
33	27.3829	28.0736	35.6189	38.9312	36.1316	37.0115	41.6962	44.0301	40.8601	43.4544
34	27.6498	28.3274	35.5605	38.9531	36.1631	36.9826	41.6729	43.84	40.8268	43.4201
35	27.775	28.4819	35.606	38.9348	36.1129	36.9542	41.6838	44.2652	40.7787	43.343
36	27.909	28.6241	35.5391	38.9349	36.11	36.9973	41.3518	43.7864	40.8454	43.3735
37	27.958	28.6932	35.5221	38.9163	36.1034	37.0064	41.1712	44.2767	40.7935	43.3244
38	28.0069	28.7294	35.5731	38.8881	36.0637	36.9375	41.354	44.2029	40.7538	43.2051
39	28.0649	28.6867	35.5514	38.8953	36.0586	36.9153	41.6125	44.0337	40.8093	43.3367
40	27.9819	28.6502	35.4897	38.8771	36.0853	36.9589	41.711	43.7144	40.7537	43.3246
